# Supplementary material for: Identification of embryonic yield-related serum biomarkers using proteomic analysis in ovine superovulation
Source: Front Vet Sci. 2025 Nov 4;12:1675287. doi: 10.3389/fvets.2025.1675287 (PMC12624267; doi:10.3389/fvets.2025.1675287)
Supplement: Supplementary Table S1 — Expressions of identified proteins in ovine serum by proteome analysis at superovulation. [file Table_1.XLSX]

## Sheet: Sheet1
Estrus mode	Spontaneous estrus	Induced estrus
Dnonr number	32	71
Total embryos	595	1022
Average total embryos	18.6 ± 12.4	14.4 ± 8.7
Total viable embryos	432	681
Average viable embryos	13.5 ± 8.3	9.6 ± 7.4
High embryonic yield donor number (embryonic yield ≥20)	9	18
Average total embryos of high yield	26.5 ± 9.8	23.7 ± 7.1
Average viable embryos of high yield	19.1 ± 12.6	15.9 ± 10.3
Low embryonic yield donor number (embryonic yield ≤13)	11	42
Average total embryos of low yield	9.4 ± 3.8	8.7 ± 4.2
Average viable embryos of low yield	7.2 ± 4.7	5.3 ± 4.5
