# Supplementary material for: Identification of embryonic yield-related serum biomarkers using proteomic analysis in ovine superovulation
Source: Front Vet Sci. 2025 Nov 4;12:1675287. doi: 10.3389/fvets.2025.1675287 (PMC12624267; doi:10.3389/fvets.2025.1675287)
Supplement: Supplementary Table S2 — GO result of up-regulated differentially expressed proteins at SEH vs SEL comparation. [file Table_2.XLSX]

## Sheet: Table 2
Accession	Gene name	Description	Relative Abundance (SEH)	Relative Abundance (SEL)	Fold change	P vlaue
P52210	ALDOB	Fructose-bisphosphate aldolase B	186.48	65.44	2.84963	0.0402971
A0A6P3EKV9	CAT	Catalase	164.32	75.5	2.17642	0.0451393
A0A6P3EPA4	ACAA1	3-ketoacyl-CoA thiolase, peroxisoma	149.46	75.48	1.98013	0.0178211
A0A6P7E9H3	B2MG	Beta-2-microglobulin	117.32	86.92	1.34975	0.00611073
A0A836D582	JEQ12_014354	Uncharacterized protein	90.18	73.16	1.23264	0.0165741
W5PHP7	SERPIN	SERPIN domain-containing protein	93.04	111.66	0.833244	0.0334479
A0A6P3TN75	TMPRSS11A	Transmembrane protease serine	87.42	105.44	0.829097	0.014449
B7TJ06	FN1	Fibronectin (Fragment)	87.98	111.62	0.78821	0.00977398
A2P2H9	VH	VH region (Fragment)	90.48	121.1	0.747151	0.0452579
P68214	FGA	Fibrinogen alpha chain (Fragment)	84.84	116.32	0.729367	0.0297516
W5PH03	FGL1	Fibrinogen like 1	86.82	119.06	0.729212	0.0434075
A0A6P7DTC9	ADAMTS13	LOW QUALITY PROTEIN: A disintegrin and metalloproteinase with thrombospondin motifs 13	83.48	119	0.701513	0.0131658
A0A836A9I6	JEQ12_013894	Uncharacterized protein	74.08	115.24	0.642832	0.0188599
