# Supplementary material for: Identification of embryonic yield-related serum biomarkers using proteomic analysis in ovine superovulation
Source: Front Vet Sci. 2025 Nov 4;12:1675287. doi: 10.3389/fvets.2025.1675287 (PMC12624267; doi:10.3389/fvets.2025.1675287)
Supplement: Supplementary Table S3 — GO result of down-regulated differentially expressed proteins at SEH vs SEL comparation. [file Table_3.XLSX]

## Sheet: Table 3
Accession	Gene name	Description	Relative Abundance (IEH)	Relative Abundance (IEL)	Fold change	P vlaue
A0A6P7E9H3	B2MG	Beta-2-microglobulin	108.66	87.12	1.24725	0.0440268
A0A6P3TLP7	APOF	apolipoprotein F	120.58	97.5	1.23672	0.0168746
W5QH56	AHSG	Alpha-2-HS-glycoprotein	117.84	96.02	1.22724	0.00723119
A0A6P3TK65	LCP1	LOW QUALITY PROTEIN: plastin-2	85.02	102.48	0.829625	0.0373469
W5NT24	TNXB	Tenascin XB	89.24	108.1	0.825532	0.0213123
A0A836CWY9	JEQ12_003532	Uncharacterized protein	88.18	106.84	0.825346	0.0246223
A0A836CX49	JEQ12_003710	Uncharacterized protein	92.46	122.12	0.757124	0.0190153
W5PXX3	F13B	Coagulation factor XIII B chain	81	110.56	0.732634	0.024035
W5Q9T3	LMNB1	Lamin B1	84.28	120.68	0.698376	0.0310047
W5PEE9	LAMP1	Lysosomal associated membrane protein 1	89.86	131.32	0.684283	0.047625
F2YQ13	GSN	Gelsolin OS=Ovis aries	74.3	121.6	0.61102	0.0266373
A0A835ZRY0	JEQ12_007502	Ig-like domain-containing protein	70.1	131.54	0.532918	0.0410758
