# Supplementary material for: Identification of embryonic yield-related serum biomarkers using proteomic analysis in ovine superovulation
Source: Front Vet Sci. 2025 Nov 4;12:1675287. doi: 10.3389/fvets.2025.1675287 (PMC12624267; doi:10.3389/fvets.2025.1675287)
Supplement: Supplementary Table S4 — GO result of up-regulated differentially expressed proteins at IEH vs IEL comparation. [file Table_4.XLSX]

## Sheet: Table S1
Accession	Description	Gene Name	SEH_1	SEH_2	SEH_3	SEH_4	SEH_5	SEL_1	SEL_2	SEL_3	SEL_4	SEL_5	IEH_1	IEH_2	IEH_3	IEH_4	IEH_5	IEL_1	IEL_2	IEL_3	IEL_4	IEL_5	Gene_Name	GeneID	Product	GO_id	GO_term	pathway	pathway_description	KOG_id	KOG_abbreviation	KOG_description	KOG_function_class	eggNOG_id	eggNOG_abbreviation	eggNOG_description	eggNOG_function_classification	PFAM_Family	PFAM_Name	PFAM_description
A0A0U1YZ59	Adiponectin OS=Ovis aries OX=9940 GN=adipoq PE=2 SV=1	adipoq	87.4	154.3	81.8	106.7	132.1	73.7	94	115	115.2	111.1	72.1	136.7	127	71.3	80.9	90.1	95.1	68.9	64.8	121.8	adipoq	101111848	Adiponectin	GO:0005576,GO:0005179	extracellular region|hormone activity	oas04152,oas04920,oas03320,oas04211,oas04930,oas04936,oas04932	AMPK signaling pathway|Adipocytokine signaling pathway|PPAR signaling pathway|Longevity regulating pathway|Type II diabetes mellitus|Alcoholic liver disease|Non-alcoholic fatty liver disease
A0A1D9CFF1	Notch2 OS=Ovis aries OX=9940 GN=Notch2 PE=2 SV=1	Notch2	82.6	113.2	93.1	96.8	135.9	80.3	103.8	111.5	103.4	98.6	89.9	108.8	105	85.1	100	118.9	97.9	83.5	85.8	105.9	Notch2	101112098	Notch2	GO:0030154,GO:0007219,GO:0050793,GO:0006355,GO:0016021,GO:0005634,GO:0005886,GO:0005509,GO:0038023	cell differentiation|Notch signaling pathway|regulation of developmental process|regulation of transcription, DNA-templated|integral component of membrane|nucleus|plasma membrane|calcium ion binding|signaling receptor activity	oas04330,oas04658,oas04919,oas05200,oas05206,oas05207,oas05224,oas05165,oas01522	Notch signaling pathway|Th1 and Th2 cell differentiation|Thyroid hormone signaling pathway|Pathways in cancer|MicroRNAs in cancer|Chemical carcinogenesis - receptor activation|Breast cancer|Human papillomavirus infection|Endocrine resistance	KOG1217	[T]	Fibrillins and related proteins containing Ca2+-binding EGF-like domains	Signal transduction mechanisms
A0A286SF73	Monocyte differentiation antigen CD14 OS=Ovis aries OX=9940 GN=CD14 PE=2 SV=1	CD14	102.7	85.2	97.2	100.4	93.1	93.9	108.3	97.7	122.4	99.9	109	108.9	99.6	104.2	116	110.2	86.9	95.9	99	69.5	CD14	443216	Monocyte differentiation antigen CD14	GO:0006954,GO:0045087,GO:0005576,GO:0005794,GO:0045121,GO:0005886	inflammatory response|innate immune response|extracellular region|Golgi apparatus|membrane raft|plasma membrane	oas04010,oas04064,oas04145,oas04640,oas04620,oas05202,oas05221,oas05132,oas05133,oas05134,oas05152,oas05146,oas05417,oas04936	MAPK signaling pathway|NF-kappa B signaling pathway|Phagosome|Hematopoietic cell lineage|Toll-like receptor signaling pathway|Transcriptional misregulation in cancer|Acute myeloid leukemia|Salmonella infection|Pertussis|Legionellosis|Tuberculosis|Amoebiasis|Lipid and atherosclerosis|Alcoholic liver disease
A0A4D6NZM3	Glycosylation-dependent cell adhesion molecule 1 OS=Ovis aries OX=9940 PE=2 SV=1		98.9	80.7	64.5	82.5	74.7	42	251.8	57.3	181.5	116	73.4	67.4	73.2	54.8	309.3	100.7	163.3	26.7	20.9	60.2		100170329	Glycosylation-dependent cell adhesion molecule 1			oas04514	Cell adhesion molecules
A0A6P3CWS3	hemoglobin subunit beta OS=Ovis aries OX=9940 GN=HBB PE=3 SV=1	HBB	47.6	207	69.4	127.9	79.3	61.7	55.3	231.2	121.8	91.3	46.7	54.4	85.7	121.3	42	110.8	116	88.3	111.6	130.8	HBB	100049064	hemoglobin subunit beta	GO:0005833,GO:0020037,GO:0046872,GO:0019825,GO:0005344	hemoglobin complex|heme binding|metal ion binding|oxygen binding|oxygen carrier activity	oas05144,oas05143	Malaria|African trypanosomiasis	KOG3378	[C]	Globins and related hemoproteins	Energy production and conversion
A0A6P3DYK7	vascular cell adhesion protein 1-like isoform X1 OS=Ovis aries OX=9940 GN=LOC101114226 PE=4 SV=1	LOC101114226	85.5	105.8	78.7	227.3	115	90.7	120.9	92.5	42.7	57.5	98.3	118.1	160.4	129.6	35.2	89.9	119.6	128.8	55.2	48.4	LOC101114226	101114226	vascular cell adhesion protein 1-like isoform X1	GO:0098609,GO:0016021	cell-cell adhesion|integral component of membrane	oas04064,oas04668,oas04514,oas04670,oas05144,oas05143,oas05417,oas05418,oas04933	NF-kappa B signaling pathway|TNF signaling pathway|Cell adhesion molecules|Leukocyte transendothelial migration|Malaria|African trypanosomiasis|Lipid and atherosclerosis|Fluid shear stress and atherosclerosis|AGE-RAGE signaling pathway in diabetic complications
A0A6P3DYU5	Complement component C8 beta chain OS=Ovis aries OX=9940 GN=C8B PE=3 SV=1	C8B	109.8	82.8	106.1	65.3	77.9	118.4	77.4	104.6	96.5	130.6	106.6	92	76.7	107.3	122.6	114.6	87.6	119.6	90.9	112.5	C8B	101102522	Complement component C8 beta chain	GO:0006958,GO:0019835,GO:0045087,GO:0005576,GO:0005579	complement activation, classical pathway|cytolysis|innate immune response|extracellular region|membrane attack complex	oas04610,oas05171,oas05146,oas05322,oas05020	Complement and coagulation cascades|Coronavirus disease - COVID-19|Amoebiasis|Systemic lupus erythematosus|Prion disease
A0A6P3DZN7	Protein S100 OS=Ovis aries OX=9940 GN=S100A4 PE=3 SV=1	S100A4	81.7	212.8	97.5	37.6	167.6	34.4	70	109.3	49	130.6	49.7	99.2	110.7	119.5	104.9	176.2	69.4	32.6	133.6	113.9	S100A4	101104794	Protein S100	GO:0005737,GO:0005576,GO:0005634,GO:0005509,GO:0046914	cytoplasm|extracellular region|nucleus|calcium ion binding|transition metal ion binding
A0A6P3E1Q0	Fibronectin OS=Ovis aries OX=9940 GN=FN1 PE=4 SV=1	FN1	74.9	99.6	106.4	100.9	79	86.9	143.3	98.1	107.5	131.1	97.2	107.2	119.5	103.7	81.7	69.8	116.5	92.3	92.3	92	FN1	100216462	Fibronectin	GO:0006953,GO:0007155,GO:0008360,GO:0005576,GO:0008201	acute-phase response|cell adhesion|regulation of cell shape|extracellular region|heparin binding	oas04151,oas04512,oas04510,oas04810,oas05200,oas05205,oas05222,oas05165,oas05135,oas05100,oas05146,oas04933	PI3K-Akt signaling pathway|ECM-receptor interaction|Focal adhesion|Regulation of actin cytoskeleton|Pathways in cancer|Proteoglycans in cancer|Small cell lung cancer|Human papillomavirus infection|Yersinia infection|Bacterial invasion of epithelial cells|Amoebiasis|AGE-RAGE signaling pathway in diabetic complications
A0A6P3E502	Apolipoprotein D OS=Ovis aries OX=9940 GN=APOD PE=3 SV=1	APOD	104	103.2	116	84.5	98.1	79.9	107.5	89.2	101	80	113	90.3	101.1	86.9	107.1	105.4	91.4	133.7	99.9	107.6	APOD	101104361	Apolipoprotein D	GO:0007568,GO:0006869,GO:0005576,GO:0008289	aging|lipid transport|extracellular region|lipid binding			KOG4824	[M]	Apolipoprotein D/Lipocalin	Cell wall/membrane/envelope biogenesis
A0A6P3E518	Alpha-mannosidase OS=Ovis aries OX=9940 GN=MAN2A1 PE=3 SV=1	MAN2A1	83	88.2	99.8	93.5	93.4	86.6	122.5	98.7	108.4	85.5	88.9	104.4	88.8	79.5	147.5	111.6	116.3	90.9	106.5	106.2	MAN2A1	101116572	Alpha-mannosidase	GO:0006013,GO:0016021,GO:0004559,GO:0030246,GO:0046872	mannose metabolic process|integral component of membrane|alpha-mannosidase activity|carbohydrate binding|metal ion binding	oas00510,oas00513	N-Glycan biosynthesis|Various types of N-glycan biosynthesis	KOG1958	[G]	Glycosyl hydrolase, family 38 - alpha-mannosidase	Carbohydrate transport and metabolism
A0A6P3E5J9	Protein AMBP OS=Ovis aries OX=9940 GN=AMBP PE=3 SV=1	AMBP	106.4	178.4	115.4	52.4	171	103.8	63.6	43.5	124.1	130.7	105.1	52.5	118.7	44.8	123.3	128	103.3	67.7	114.5	52.8	AMBP	101104205	Protein AMBP	GO:0018298,GO:0005576,GO:0004867	protein-chromophore linkage|extracellular region|serine-type endopeptidase inhibitor activity
A0A6P3E6V8	kininogen-1 isoform X2 OS=Ovis aries OX=9940 GN=KNG1 PE=4 SV=1	KNG1	93.5	110	85	68.6	109	88.2	95.6	101.2	144.6	98.8	100	99.3	103.4	85.4	86.7	106.1	121.1	90.7	111.7	100.9	KNG1	101112781	kininogen-1 isoform X2	GO:0042311,GO:0005615,GO:0004869	vasodilation|extracellular space|cysteine-type endopeptidase inhibitor activity	oas04071,oas04022,oas04080,oas04810,oas04610,oas04750,oas05200,oas05142,oas05143	Sphingolipid signaling pathway|cGMP-PKG signaling pathway|Neuroactive ligand-receptor interaction|Regulation of actin cytoskeleton|Complement and coagulation cascades|Inflammatory mediator regulation of TRP channels|Pathways in cancer|Chagas disease|African trypanosomiasis
A0A6P3E786	inhibitor of carbonic anhydrase-like isoform X2 OS=Ovis aries OX=9940 GN=LOC101117129 PE=3 SV=1	LOC101117129	76.3	93.2	77.4	94.9	49.6	73.8	152.9	126.5	78.8	149.1	116.4	104.8	151	158.5	69.9	87.5	91.2	86.9	70.3	91	LOC101117129	101117129	inhibitor of carbonic anhydrase-like isoform X2	GO:0005615,GO:0004857	extracellular space|enzyme inhibitor activity	oas04066,oas04216,oas04978	HIF-1 signaling pathway|Ferroptosis|Mineral absorption
A0A6P3E8G0	Amine oxidase OS=Ovis aries OX=9940 GN=LOC101113086 PE=3 SV=1	LOC101113086	69	97.7	127.2	79.5	114.2	105.5	101.6	115.4	91.7	104.8	78.2	99.1	95.4	120	95.8	112	94.3	107.8	124.1	66.6	LOC101113086	101113086	Amine oxidase	GO:0009308,GO:0005507,GO:0008131,GO:0048038	amine metabolic process|copper ion binding|primary amine oxidase activity|quinone binding	oas00260,oas00350,oas00360,oas00410	Glycine, serine and threonine metabolism|Tyrosine metabolism|Phenylalanine metabolism|beta-Alanine metabolism	KOG1186	[Q]	Copper amine oxidase	Secondary metabolites biosynthesis, transport and catabolism
A0A6P3E8N0	Dipeptidyl peptidase 4 OS=Ovis aries OX=9940 GN=DPP4 PE=3 SV=1	DPP4	86.5	152.2	90.6	197.6	159.9	84.9	125.3	82.5	59.7	79.2	109	80.9	108.5	74.4	77.7	94.3	93.8	86.3	85.3	71.3	DPP4	100170324	Dipeptidyl peptidase 4	GO:0007155,GO:0016324,GO:0030054,GO:0031258,GO:0045121,GO:0008239,GO:0004252	cell adhesion|apical plasma membrane|cell junction|lamellipodium membrane|membrane raft|dipeptidyl-peptidase activity|serine-type endopeptidase activity	oas04974	Protein digestion and absorption	KOG2100	[O]	Dipeptidyl aminopeptidase	Posttranslational modification, protein turnover, chaperones
A0A6P3E8N6	Myocilin OS=Ovis aries OX=9940 GN=MYOC PE=4 SV=1	MYOC	90.2	94	89.3	95.5	107.4	75.4	140	89.6	75.6	85.2	82.9	114.7	91.4	137.3	88.4	118	105.9	85.7	115.8	117.7	MYOC	101105836	Myocilin	GO:0030335,GO:0001952,GO:0051492,GO:0005929,GO:0005615,GO:0005741,GO:0005791	positive regulation of cell migration|regulation of cell-matrix adhesion|regulation of stress fiber assembly|cilium|extracellular space|mitochondrial outer membrane|rough endoplasmic reticulum			KOG3545	[W]	Olfactomedin and related extracellular matrix glycoproteins	Extracellular structures
A0A6P3E9C2	Lipopolysaccharide-binding protein OS=Ovis aries OX=9940 GN=LBP PE=3 SV=1	LBP	174.4	87	56.1	60.9	118	127.1	86.8	65.2	58.4	75.8	124.9	61.8	74.8	82	164.2	151.8	65	92.1	188.5	85.4	LBP	101104595	Lipopolysaccharide-binding protein	GO:0006953,GO:0050829,GO:0045087,GO:0006869,GO:0005615,GO:0001530	acute-phase response|defense response to Gram-negative bacterium|innate immune response|lipid transport|extracellular space|lipopolysaccharide binding	oas04064,oas04620,oas05152,oas05417,oas04936	NF-kappa B signaling pathway|Toll-like receptor signaling pathway|Tuberculosis|Lipid and atherosclerosis|Alcoholic liver disease	KOG4160	[V]	BPI/LBP/CETP family protein	Defense mechanisms
A0A6P3E9N9	Haptoglobin OS=Ovis aries OX=9940 GN=LOC101102413 PE=4 SV=1	LOC101102413	267.8	22.1	20.4	230.1	40.8	80	28.5	25.1	28.5	94.2	364.1	24.5	37.5	30.1	328.4	142.6	24.8	33.3	132.4	44.6	LOC101102413	101102413	Haptoglobin	GO:0006953,GO:0042742,GO:0002376,GO:0005576,GO:0016209,GO:0030492,GO:0004252	acute-phase response|defense response to bacterium|immune system process|extracellular region|antioxidant activity|hemoglobin binding|serine-type endopeptidase activity			KOG3627	[E]	Trypsin	Amino acid transport and metabolism
A0A6P3E9V7	Malate dehydrogenase OS=Ovis aries OX=9940 GN=MDH1 PE=3 SV=1	MDH1	109.5	78.3	105.5	100.5	106.5	80.3	112.8	123	94	133.3	79.5	126.3	87.5	88.5	82.9	93.9	91	82.2	110.7	113.9	MDH1	101116035	Malate dehydrogenase	GO:0006108,GO:0006099,GO:0030060	malate metabolic process|tricarboxylic acid cycle|L-malate dehydrogenase activity	oas00020,oas00620,oas00630,oas00270,oas04964	Citrate cycle (TCA cycle)|Pyruvate metabolism|Glyoxylate and dicarboxylate metabolism|Cysteine and methionine metabolism|Proximal tubule bicarbonate reclamation	KOG1496	[C]	Malate dehydrogenase	Energy production and conversion
A0A6P3EA58	complement factor I OS=Ovis aries OX=9940 GN=CFI PE=4 SV=1	CFI	114.6	98.3	114.2	72	78.6	108	93.3	120.1	104.3	165.6	92.7	79.6	83.3	84.5	97.8	99	80.3	94.4	113.3	106.2	CFI	101119307	complement factor I	GO:0016020,GO:0005044,GO:0004252	membrane|scavenger receptor activity|serine-type endopeptidase activity	oas04610,oas05150	Complement and coagulation cascades|Staphylococcus aureus infection	KOG3627	[E]	Trypsin	Amino acid transport and metabolism
A0A6P3EAG2	immunoglobulin J chain OS=Ovis aries OX=9940 GN=JCHAIN PE=4 SV=1	JCHAIN	89.9	95.8	91.6	89.4	73	128.2	97.5	90.3	92.4	74.8	113.8	87.1	81.7	125.7	86.9	118.7	86.9	185.2	89	101.9	JCHAIN	101121603	immunoglobulin J chain
A0A6P3EAV9	Leukotriene A(4) hydrolase OS=Ovis aries OX=9940 GN=LTA4H PE=3 SV=1	LTA4H	92.7	103.4	115.5	106.7	120.3	91.1	115.8	107.1	104.1	106.6	69.4	100.8	94.4	88.2	94.8	95.3	108.7	91.9	98.4	94.6	LTA4H	101121761	Leukotriene A(4) hydrolase	GO:0019370,GO:0005737,GO:0004463,GO:0008237,GO:0008270	leukotriene biosynthetic process|cytoplasm|leukotriene-A4 hydrolase activity|metallopeptidase activity|zinc ion binding	oas00590	Arachidonic acid metabolism	KOG1047	[IOVE]	Bifunctional leukotriene A4 hydrolase/aminopeptidase LTA4H	Lipid transport and metabolism |Posttranslational modification, protein turnover, chaperones |Defense mechanisms |Amino acid transport and metabolism
A0A6P3EAW1	polymeric immunoglobulin receptor OS=Ovis aries OX=9940 GN=PIGR PE=4 SV=1	PIGR	63.2	110	82	107.4	120.7	215.8	105.8	72.8	66.5	139.1	94.5	86.2	75	84	81.2	100.1	69.8	187	65.8	73.3	PIGR	100144764	polymeric immunoglobulin receptor	GO:0016021	integral component of membrane	oas04672	Intestinal immune network for IgA production
A0A6P3EBZ7	corticosteroid-binding globulin OS=Ovis aries OX=9940 GN=LOC101118224 PE=3 SV=1	LOC101118224	103	95	86.3	103.3	100	84.4	117.3	114.2	112.2	108.3	75.9	120.5	90.8	107.6	102.8	91.6	111.7	77.7	92.9	104.4	LOC101118224	101118224	corticosteroid-binding globulin	GO:0005615,GO:0004867	extracellular space|serine-type endopeptidase inhibitor activity			KOG2392	[V]	Serpin	Defense mechanisms
A0A6P3ECT1	apolipoprotein A-IV OS=Ovis aries OX=9940 GN=APOA4 PE=3 SV=1	APOA4	96.9	96.4	102	114	112.7	67.9	125.7	106.9	94.5	76.5	80.3	130.5	99	101.4	119.4	92.8	100.6	80.2	102.7	99.4	APOA4	101117014	apolipoprotein A-IV	GO:0006869,GO:0042157,GO:0034364,GO:0008289	lipid transport|lipoprotein metabolic process|high-density lipoprotein particle|lipid binding	oas04975,oas04979,oas04977,oas05417	Fat digestion and absorption|Cholesterol metabolism|Vitamin digestion and absorption|Lipid and atherosclerosis
A0A6P3ECU3	Paraoxonase OS=Ovis aries OX=9940 GN=PON1 PE=3 SV=1	PON1	80.4	102.5	126.1	91	108.7	95.4	122.1	117.7	101.2	104	69.4	96.7	136.7	47.1	91.3	88	101.5	124.6	96.9	98.5	PON1	101116983	Paraoxonase	GO:0005576,GO:0102007,GO:0004064,GO:0046872	extracellular region|acyl-L-homoserine-lactone lactonohydrolase activity|arylesterase activity|metal ion binding
A0A6P3EDS8	Fibrinogen alpha chain OS=Ovis aries OX=9940 GN=FGA PE=4 SV=1	FGA	113.7	79	113.5	89.4	95.6	104.8	105.3	125.6	103.6	103.3	98.9	72.7	86.1	86.9	121.7	108.2	78.4	78.3	140.8	94.3	FGA	101102090	Fibrinogen alpha chain	GO:0030168,GO:0051258,GO:0005577,GO:0005102	platelet activation|protein polymerization|fibrinogen complex|signaling receptor binding	oas04610,oas04611,oas04613,oas05171	Complement and coagulation cascades|Platelet activation|Neutrophil extracellular trap formation|Coronavirus disease - COVID-19
A0A6P3EDV2	Beta-2-glycoprotein 1 OS=Ovis aries OX=9940 GN=APOH PE=4 SV=1	APOH	118.7	104.6	149.4	86.7	67.7	99.8	122.8	57.9	71.1	155.6	48.7	111.6	78.1	80.8	123.1	94.7	91.6	121.5	90.6	124.7	APOH	101117521	Beta-2-glycoprotein 1	GO:0005576,GO:0008201	extracellular region|heparin binding	oas04979	Cholesterol metabolism	KOG4297	[TV]	C-type lectin	Signal transduction mechanisms |Defense mechanisms
A0A6P3EE38	afamin OS=Ovis aries OX=9940 GN=AFM PE=4 SV=1	AFM	107.3	96	109.8	114.9	101.6	107.9	105.8	101.4	74.8	93.2	92.8	78.8	86.8	96.2	102.9	101.6	98.7	104.6	117.4	107.7	AFM	101103897	afamin	GO:0005615,GO:0046872	extracellular space|metal ion binding
A0A6P3EEK7	inter-alpha-trypsin inhibitor heavy chain H3 isoform X2 OS=Ovis aries OX=9940 GN=ITIH3 PE=3 SV=1	ITIH3	81.3	103.7	82.8	175.8	97.9	74.1	111.8	113.2	106.6	76.1	100.1	121.7	138.7	110.6	63.8	103.2	108.1	62.7	60.2	107.4	ITIH3	101109217	inter-alpha-trypsin inhibitor heavy chain H3 isoform X2	GO:0030212,GO:0005576,GO:0004867	hyaluronan metabolic process|extracellular region|serine-type endopeptidase inhibitor activity
A0A6P3EFA4	Anthrax toxin receptor OS=Ovis aries OX=9940 GN=ANTXR2 PE=3 SV=1	ANTXR2	84	119.7	97.1	97.3	108.3	51.4	129.6	145.4	94.2	107.6	80.6	94.6	102.7	105.6	95.4	92.3	105.4	83.4	90.3	115.2	ANTXR2	101113070	Anthrax toxin receptor	GO:0016021,GO:0046872,GO:0038023	integral component of membrane|metal ion binding|signaling receptor activity	oas04621	NOD-like receptor signaling pathway
A0A6P3EHE7	complement component C7 OS=Ovis aries OX=9940 GN=C7 PE=3 SV=1	C7	128.7	105.2	123.5	81.3	93.3	91.1	84.8	92.5	112.2	137.9	101.4	75.6	90.7	80	99.8	96.9	100.2	91.9	89.7	123.2	C7	101102931	complement component C7	GO:0006958,GO:0019835,GO:0045087,GO:0005576,GO:0005579	complement activation, classical pathway|cytolysis|innate immune response|extracellular region|membrane attack complex	oas04610,oas05171,oas05322,oas05020	Complement and coagulation cascades|Coronavirus disease - COVID-19|Systemic lupus erythematosus|Prion disease
A0A6P3EHF2	Complement component C9 OS=Ovis aries OX=9940 GN=C9 PE=3 SV=1	C9	166.6	60.1	62.6	80.8	81.5	212.1	63.6	48.3	104.2	117.4	183.2	41.7	91.3	93	104.1	49.6	112.1	95.2	116.1	116.3	C9	101105026	Complement component C9	GO:0006957,GO:0006958,GO:0019835,GO:0005576,GO:0005579	complement activation, alternative pathway|complement activation, classical pathway|cytolysis|extracellular region|membrane attack complex	oas04610,oas05171,oas05146,oas05322,oas05020	Complement and coagulation cascades|Coronavirus disease - COVID-19|Amoebiasis|Systemic lupus erythematosus|Prion disease
A0A6P3EIG5	plasma serine protease inhibitor OS=Ovis aries OX=9940 GN=SERPINA5 PE=3 SV=1	SERPINA5	94.5	100.9	130.1	86.8	99.1	98.1	116.5	109.8	98.8	129	80.5	92.3	85.2	96	101.7	103.2	74	97.9	100.3	105.2	SERPINA5	101119257	plasma serine protease inhibitor	GO:0005615,GO:0004867	extracellular space|serine-type endopeptidase inhibitor activity	oas04610	Complement and coagulation cascades	KOG2392	[V]	Serpin	Defense mechanisms
A0A6P3EJ39	pancreatic trypsin inhibitor OS=Ovis aries OX=9940 GN=LOC101113516 PE=4 SV=1	LOC101113516	54.9	126.4	148.9	97.9	119.2	83.9	46.7	109.9	73.2	73.1	190.7	47.2	95.3	176	87.7	129.5	62	90	114.9	72.7	LOC101113516	101113516	pancreatic trypsin inhibitor	GO:0004867	serine-type endopeptidase inhibitor activity			KOG4295	[O]	Serine proteinase inhibitor (KU family)	Posttranslational modification, protein turnover, chaperones
A0A6P3EJD3	C4b-binding protein alpha chain isoform X3 OS=Ovis aries OX=9940 GN=C4BPA PE=4 SV=1	C4BPA	120.1	110.6	118.9	70.9	102.7	112.4	81.4	103	139.3	85.2	102.3	77.7	106.6	75.2	113.8	93.4	80.2	92.6	115	98.8	C4BPA	101119740	C4b-binding protein alpha chain isoform X3			oas04610,oas05133	Complement and coagulation cascades|Pertussis
A0A6P3EK75	Apolipoprotein C-III OS=Ovis aries OX=9940 GN=LOC101117273 PE=3 SV=1	LOC101117273	80.2	95.8	116.7	72.3	107	70.7	112.6	133.6	85.8	66.9	100.9	97.3	112.5	108.8	110.4	96.6	95.6	118.3	107.8	110.3	LOC101117273	101117273	Apolipoprotein C-III	GO:0006869,GO:0042157,GO:0005576,GO:0008289	lipid transport|lipoprotein metabolic process|extracellular region|lipid binding	oas03320,oas04979	PPAR signaling pathway|Cholesterol metabolism
A0A6P3EKV9	Catalase OS=Ovis aries OX=9940 GN=CAT PE=3 SV=1	CAT	69.5	239.3	123.2	244.8	144.8	60.6	109.8	84.7	63.9	58.5	61.4	79.7	81.1	63.9	97.7	61.3	110.5	64.8	82.7	97.9	CAT	100307035	Catalase	GO:0042744,GO:0051781,GO:0006979,GO:0005777,GO:0004096,GO:0020037,GO:0046872	hydrogen peroxide catabolic process|positive regulation of cell division|response to oxidative stress|peroxisome|catalase activity|heme binding|metal ion binding	oas00630,oas00380,oas04068,oas04146,oas04211,oas04213,oas05208,oas05014,oas05022	Glyoxylate and dicarboxylate metabolism|Tryptophan metabolism|FoxO signaling pathway|Peroxisome|Longevity regulating pathway|Longevity regulating pathway - multiple species|Chemical carcinogenesis - reactive oxygen species|Amyotrophic lateral sclerosis|Pathways of neurodegeneration - multiple diseases	KOG0047	[P]	Catalase	Inorganic ion transport and metabolism
A0A6P3EKW1	hyaluronan-binding protein 2 OS=Ovis aries OX=9940 GN=HABP2 PE=4 SV=1	HABP2	119.1	112	149.7	92.1	95.8	95.3	31	21.8	120.3	95.6	108.5	128.2	93.9	98.4	86.7	33.7	200.6	117.1	98	102	HABP2	101122483	hyaluronan-binding protein 2	GO:0005509,GO:0004252	calcium ion binding|serine-type endopeptidase activity			KOG1217	[T]	Fibrillins and related proteins containing Ca2+-binding EGF-like domains	Signal transduction mechanisms
A0A6P3EKX4	Cadherin-13 OS=Ovis aries OX=9940 GN=CDH13 PE=4 SV=1	CDH13	94.2	96.2	96.7	100.6	105	105.1	121	98.1	97.3	110.2	84.7	121.2	107.2	106.7	87.6	78.9	103.9	111.8	92.5	81	CDH13	101123062	Cadherin-13	GO:0007156,GO:0031225,GO:0005886,GO:0005509,GO:0042803	homophilic cell adhesion via plasma membrane adhesion molecules|anchored component of membrane|plasma membrane|calcium ion binding|protein homodimerization activity			KOG3594	[S]	FOG: Cadherin repeats	Function unknown
A0A6P3ELI2	Apolipoprotein C-II OS=Ovis aries OX=9940 GN=APOC2 PE=3 SV=1	APOC2	92.3	105.7	104	63.1	101.5	67.4	93.7	95.5	91.9	65.5	137.7	103	117.2	123.1	114.6	109.9	90.8	109.9	103.2	110.1	APOC2	101112082	Apolipoprotein C-II	GO:0016042,GO:0006869,GO:0042627,GO:0034364,GO:0034362,GO:0034361,GO:0008047	lipid catabolic process|lipid transport|chylomicron|high-density lipoprotein particle|low-density lipoprotein particle|very-low-density lipoprotein particle|enzyme activator activity	oas04979	Cholesterol metabolism
A0A6P3ELY8	Fibrinogen beta chain OS=Ovis aries OX=9940 GN=FGB PE=4 SV=1	FGB	97.6	48.5	151.4	115.8	53.7	83.2	127	145	144.2	94.8	92.5	92.4	82.5	61.8	139.7	64	98.4	98	119.3	90.3	FGB	101102336	Fibrinogen beta chain	GO:0030168,GO:0051258,GO:0005577,GO:0005102	platelet activation|protein polymerization|fibrinogen complex|signaling receptor binding	oas04610,oas04611,oas04613,oas05171	Complement and coagulation cascades|Platelet activation|Neutrophil extracellular trap formation|Coronavirus disease - COVID-19	KOG2579	[R]	Ficolin and related extracellular proteins	General function prediction only
A0A6P3EN76	inter-alpha-trypsin inhibitor heavy chain H1 OS=Ovis aries OX=9940 GN=ITIH1 PE=3 SV=1	ITIH1	19.4	119.1	23.3	97.1	85.7	19.8	199.6	133.6	123.9	95.4	116.6	242.1	89.2	88.5	125.2	13.7	112.8	82.8	97.6	114.7	ITIH1	101109489	inter-alpha-trypsin inhibitor heavy chain H1	GO:0030212,GO:0005576,GO:0004867	hyaluronan metabolic process|extracellular region|serine-type endopeptidase inhibitor activity
A0A6P3ENG1	cadherin-6 OS=Ovis aries OX=9940 GN=CDH6 PE=4 SV=1	CDH6	92.9	110	94.1	81.9	98.7	76.4	160.6	87.2	124.4	93	66.6	108.9	90.4	93.8	97.3	101.3	102.1	101.3	121.9	97.3	CDH6	101116091	cadherin-6	GO:0007156,GO:0016021,GO:0005886,GO:0005509	homophilic cell adhesion via plasma membrane adhesion molecules|integral component of membrane|plasma membrane|calcium ion binding			KOG3594	[S]	FOG: Cadherin repeats	Function unknown
A0A6P3EPA4	3-ketoacyl-CoA thiolase, peroxisomal OS=Ovis aries OX=9940 GN=ACAA1 PE=3 SV=1	ACAA1	111.6	180.8	97.6	182	175.3	61.1	89.7	86.8	75.7	64.1	48.3	95	106.6	58.5	89	85.9	143.3	74.9	83.5	90.3	ACAA1	101110625	3-ketoacyl-CoA thiolase, peroxisomal	GO:0016747	acyltransferase activity, transferring groups other than amino-acyl groups	oas00071,oas00592,oas01040,oas00280,oas04146,oas03320	Fatty acid degradation|alpha-Linolenic acid metabolism|Biosynthesis of unsaturated fatty acids|Valine, leucine and isoleucine degradation|Peroxisome|PPAR signaling pathway	KOG1389	[I]	3-oxoacyl CoA thiolase	Lipid transport and metabolism
A0A6P3EPF7	inter-alpha-trypsin inhibitor heavy chain H4 isoform X2 OS=Ovis aries OX=9940 GN=ITIH4 PE=3 SV=1	ITIH4	136.5	68.2	111.5	89.2	100.4	127.6	72.5	83.7	124.9	96.8	124.1	76.9	71.9	88.6	109.8	134	65.1	96.9	110.5	111	ITIH4	101108959	inter-alpha-trypsin inhibitor heavy chain H4 isoform X2	GO:0030212,GO:0005576,GO:0004867	hyaluronan metabolic process|extracellular region|serine-type endopeptidase inhibitor activity
A0A6P3EPL3	tetranectin OS=Ovis aries OX=9940 GN=CLEC3B PE=4 SV=1	CLEC3B	90.7	87.5	108.4	103.9	99.4	87.6	114.6	107.5	101.4	93.3	102.7	117.6	92.6	111.5	98.7	84.8	98.6	88.9	107.2	103.1	CLEC3B	101120024	tetranectin	GO:0030246	carbohydrate binding			KOG4297	[TV]	C-type lectin	Signal transduction mechanisms |Defense mechanisms
A0A6P3ESA8	Coagulation factor IX OS=Ovis aries OX=9940 GN=F9 PE=4 SV=1	F9	102.1	104	96.8	93.2	89.2	112.2	92.6	105.5	113.4	94.8	102.3	85.8	107.7	101.5	97.4	105.6	93.2	105.4	95.2	102.3	F9	443316	Coagulation factor IX	GO:0007596,GO:0005576,GO:0005509,GO:0004252	blood coagulation|extracellular region|calcium ion binding|serine-type endopeptidase activity	oas04610	Complement and coagulation cascades
A0A6P3T3T3	Complement C2 OS=Ovis aries OX=9940 GN=C2 PE=4 SV=1	C2	99	94	112.6	100.5	85.9	116.7	102.9	102	115.7	116.1	111.4	84.8	100.2	97	103.4	94.7	81.9	82	92.2	106.9	C2	101115321	Complement C2	GO:0006958,GO:0045087,GO:0005576,GO:0004252	complement activation, classical pathway|innate immune response|extracellular region|serine-type endopeptidase activity	oas04610,oas05171,oas05133,oas05150,oas05322,oas04936	Complement and coagulation cascades|Coronavirus disease - COVID-19|Pertussis|Staphylococcus aureus infection|Systemic lupus erythematosus|Alcoholic liver disease	KOG3627	[E]	Trypsin	Amino acid transport and metabolism
A0A6P3T623	fibrinogen gamma chain isoform X1 OS=Ovis aries OX=9940 GN=FGG PE=4 SV=1	FGG	97.3	53.6	133.4	107.6	66.8	93.1	139.4	139.1	124.4	112.9	84.1	83.9	96.3	70	131	90.4	85.5	81.7	127.1	82.3	FGG	101123664	fibrinogen gamma chain isoform X1	GO:0030168,GO:0051258,GO:0005577,GO:0046872,GO:0005102	platelet activation|protein polymerization|fibrinogen complex|metal ion binding|signaling receptor binding	oas04610,oas04611,oas04613,oas05171,oas05150	Complement and coagulation cascades|Platelet activation|Neutrophil extracellular trap formation|Coronavirus disease - COVID-19|Staphylococcus aureus infection	KOG2579	[R]	Ficolin and related extracellular proteins	General function prediction only
A0A6P3T7X6	serpin A3-7-like OS=Ovis aries OX=9940 GN=LOC101117146 PE=3 SV=1	LOC101117146	116.1	69	113.7	78.1	70	135.4	60.6	88.4	194.2	123.3	116.3	83.5	77.9	58.6	87	103.1	113.9	126.6	114.1	70.1	LOC101117146	101115576	serpin A3-7-like	GO:0005615,GO:0004867	extracellular space|serine-type endopeptidase inhibitor activity			KOG2392	[V]	Serpin	Defense mechanisms
A0A6P3TBJ5	apolipoprotein A-I OS=Ovis aries OX=9940 GN=LOC101117785 PE=3 SV=1	LOC101117785	84.8	127	106.8	92.4	103.6	76.7	105.3	107	89.6	84.7	87	101.3	119.1	104.6	96.2	97.4	106.7	100.2	95.3	114.3	LOC101117785	101117785	apolipoprotein A-I	GO:0006869,GO:0042157,GO:0034364,GO:0008289	lipid transport|lipoprotein metabolic process|high-density lipoprotein particle|lipid binding	oas03320,oas04975,oas04979,oas04977,oas05143,oas05417	PPAR signaling pathway|Fat digestion and absorption|Cholesterol metabolism|Vitamin digestion and absorption|African trypanosomiasis|Lipid and atherosclerosis
A0A6P3TC72	alpha-2-macroglobulin isoform X3 OS=Ovis aries OX=9940 GN=LOC101122940 PE=3 SV=1	LOC101122940	116.6	101.4	105.1	90.2	91.2	108.3	72.1	63.4	85.3	104.2	54.2	159.8	139.7	107.3	111	65	154.2	60.7	133	77.5	LOC101122940	101122940	alpha-2-macroglobulin isoform X3	GO:0005615,GO:0004867	extracellular space|serine-type endopeptidase inhibitor activity	oas04610	Complement and coagulation cascades	KOG1366	[O]	Alpha-macroglobulin	Posttranslational modification, protein turnover, chaperones
A0A6P3TCT8	ceruloplasmin isoform X1 OS=Ovis aries OX=9940 GN=CP PE=3 SV=1	CP	110.4	83.4	109.8	92.1	103.5	104.3	79.6	105.4	111.7	87.5	121.3	76.8	92.6	89.4	104.3	110.1	98.7	89	134.9	94.9	CP	443053	ceruloplasmin isoform X1	GO:0005507,GO:0016491	copper ion binding|oxidoreductase activity	oas00860,oas04216	Porphyrin metabolism|Ferroptosis	KOG1263	[Q]	Multicopper oxidases	Secondary metabolites biosynthesis, transport and catabolism
A0A6P3TEN2	zinc-alpha-2-glycoprotein OS=Ovis aries OX=9940 GN=AZGP1 PE=3 SV=1	AZGP1	116.1	143.7	122.7	166.4	40.5	71.2	70.7	74	79.4	123.3	106.5	98.9	133.7	153.4	38.4	102.1	94.2	79.4	110.7	74.8	AZGP1	101123437	zinc-alpha-2-glycoprotein
A0A6P3TF21	Angiotensinogen OS=Ovis aries OX=9940 GN=AGT PE=3 SV=1	AGT	103.8	88.9	93.4	98.6	88.2	99	99.6	97.5	102.6	90.5	135.3	95.2	94.9	113.3	100.2	103.6	83.7	125.1	78.9	107.6	AGT	101119440	Angiotensinogen	GO:0003081,GO:0042310,GO:0005615,GO:0004867	regulation of systemic arterial blood pressure by renin-angiotensin|vasoconstriction|extracellular space|serine-type endopeptidase inhibitor activity	oas04072,oas04080,oas04924,oas04614,oas04925,oas04927,oas04261,oas04270,oas05200,oas05410,oas05414,oas05415,oas04931,oas04933,oas04934	Phospholipase D signaling pathway|Neuroactive ligand-receptor interaction|Renin secretion|Renin-angiotensin system|Aldosterone synthesis and secretion|Cortisol synthesis and secretion|Adrenergic signaling in cardiomyocytes|Vascular smooth muscle contraction|Pathways in cancer|Hypertrophic cardiomyopathy|Dilated cardiomyopathy|Diabetic cardiomyopathy|Insulin resistance|AGE-RAGE signaling pathway i…	KOG2392	[V]	Serpin	Defense mechanisms
A0A6P3TG20	Complement component C6 OS=Ovis aries OX=9940 GN=C6 PE=3 SV=1	C6	92.4	98.2	118.7	77.3	75.1	117.1	95.2	98.6	75.8	114.7	105.4	95.7	105.8	118.8	118.2	100.1	78.8	108.8	94.6	110.7	C6	101102674	Complement component C6	GO:0006958,GO:0019835,GO:0045087,GO:0005576,GO:0005579	complement activation, classical pathway|cytolysis|innate immune response|extracellular region|membrane attack complex	oas04610,oas05171,oas05322,oas05020	Complement and coagulation cascades|Coronavirus disease - COVID-19|Systemic lupus erythematosus|Prion disease
A0A6P3TIL6	Beta-1,4-glucuronyltransferase 1 OS=Ovis aries OX=9940 GN=B4GAT1 PE=3 SV=1	B4GAT1	91.7	135.8	93.4	91.5	90.2	87.5	99.2	98.2	88.4	98.2	68.3	105.2	105.4	114.3	87.4	107	113.8	117.2	116	91.4	B4GAT1	101105702	Beta-1,4-glucuronyltransferase 1	GO:0006486,GO:0000139,GO:0016021,GO:0015020,GO:0046872	protein glycosylation|Golgi membrane|integral component of membrane|glucuronosyltransferase activity|metal ion binding	oas00515	Mannose type O-glycan biosynthesis	KOG3765	[G]	Predicted glycosyltransferase	Carbohydrate transport and metabolism
A0A6P3TK65	LOW QUALITY PROTEIN: plastin-2 OS=Ovis aries OX=9940 GN=LCP1 PE=4 SV=1	LCP1	80.6	79.8	117.1	124.2	98.4	98	149.3	107.5	99.5	108.3	70.7	93	94.3	81.9	85.2	100.1	104	93	109.4	105.9	LCP1	101112579	LOW QUALITY PROTEIN: plastin-2	GO:0051017,GO:0051015,GO:0005509	actin filament bundle assembly|actin filament binding|calcium ion binding			KOG0046	[Z]	Ca2+-binding actin-bundling protein (fimbrin/plastin), EF-Hand protein superfamily	Cytoskeleton
A0A6P3TKJ3	complement C1s subcomponent OS=Ovis aries OX=9940 GN=C1S PE=4 SV=1	C1S	123.8	140.3	73.5	90	133.5	79.6	120.2	93	123.6	116	132.4	60.9	152.2	55.9	24.9	119.4	56.8	136.7	44.3	122.9	C1S	101107688	complement C1s subcomponent	GO:0006958,GO:0005509,GO:0004252	complement activation, classical pathway|calcium ion binding|serine-type endopeptidase activity	oas04610,oas05171,oas05133,oas05150,oas05322	Complement and coagulation cascades|Coronavirus disease - COVID-19|Pertussis|Staphylococcus aureus infection|Systemic lupus erythematosus	KOG3627	[E]	Trypsin	Amino acid transport and metabolism
A0A6P3TLP7	apolipoprotein F OS=Ovis aries OX=9940 GN=APOF PE=4 SV=1	APOF	101.6	93.2	104.9	96.7	75.9	98.4	101.5	79.3	81.8	76.1	119.5	115.9	130.1	134.2	103.2	93.2	92.4	105.6	95.5	100.8	APOF	101102138	apolipoprotein F
A0A6P3TN75	Transmembrane protease serine OS=Ovis aries OX=9940 GN=TMPRSS11A PE=3 SV=1	TMPRSS11A	71.1	87.3	96.7	91.7	90.3	85.8	116.5	105.7	101.3	117.9	105.4	111.6	112.9	82.7	112	96.7	123.2	127.1	79.6	84.3	TMPRSS11A	101121013	Transmembrane protease serine	GO:0005576,GO:0005887,GO:0004252	extracellular region|integral component of plasma membrane|serine-type endopeptidase activity			KOG3627	[E]	Trypsin	Amino acid transport and metabolism
A0A6P3TQ54	Plasminogen OS=Ovis aries OX=9940 GN=PLG PE=3 SV=1	PLG	72.6	106.3	114.4	137.7	73.3	139.9	109.3	15.8	168	62.7	103.2	116.6	127.5	175.5	6.9	104.6	117.2	140.6	97.4	10.4	PLG	101112066	Plasminogen	GO:0007596,GO:0042730,GO:0048771,GO:0005576,GO:0004252	blood coagulation|fibrinolysis|tissue remodeling|extracellular region|serine-type endopeptidase activity	oas04080,oas04610,oas05164,oas05150	Neuroactive ligand-receptor interaction|Complement and coagulation cascades|Influenza A|Staphylococcus aureus infection
A0A6P3TRH7	platelet glycoprotein Ib alpha chain OS=Ovis aries OX=9940 GN=GP1BA PE=4 SV=1	GP1BA	96.6	132.9	101.6	58.2	181.7	75.5	87.3	82.9	54.8	68.1	132.9	78.9	84.2	144.9	122	133.1	78.3	68.5	147.6	70.2	GP1BA	101109891	platelet glycoprotein Ib alpha chain	GO:0016021	integral component of membrane	oas04512,oas04640,oas04611,oas04613	ECM-receptor interaction|Hematopoietic cell lineage|Platelet activation|Neutrophil extracellular trap formation	KOG0619	[R]	FOG: Leucine rich repeat	General function prediction only
A0A6P3TSG8	coagulation factor V OS=Ovis aries OX=9940 GN=F5 PE=3 SV=1	F5	111.8	89.7	86.6	92	72.9	131.9	82.3	78.4	115.9	103.9	104.1	87.5	113.6	94.7	90.6	146.3	81.3	107	95.6	113.9	F5	101123649	coagulation factor V	GO:0005576,GO:0005507	extracellular region|copper ion binding	oas04610	Complement and coagulation cascades
A0A6P3TU00	Carboxylic ester hydrolase OS=Ovis aries OX=9940 GN=CES2 PE=3 SV=1	CES2	79.4	127.7	81.7	110.2	93.2	95.6	138.9	78.1	74.4	87.7	98.9	92.5	191.9	76.1	78.6	96.6	110.6	136.7	64.1	87.1	CES2	101109730	Carboxylic ester hydrolase	GO:0016787	hydrolase activity	oas00983	Drug metabolism - other enzymes	KOG1516	[R]	Carboxylesterase and related proteins	General function prediction only
A0A6P3TVC2	Carboxylic ester hydrolase OS=Ovis aries OX=9940 GN=LOC101116336 PE=3 SV=1	LOC101116336	92.8	135.4	73.1	139	101.8	84.8	86.3	87.4	65.7	79.3	111.7	116.8	169.8	70.8	97.5	63.2	148.5	109.4	88.6	78	LOC101116336	101116336	Carboxylic ester hydrolase	GO:0016787	hydrolase activity	oas00983	Drug metabolism - other enzymes	KOG1516	[R]	Carboxylesterase and related proteins	General function prediction only
A0A6P3YFW4	Golgi-associated plant pathogenesis-related protein 1 isoform X1 OS=Ovis aries OX=9940 GN=GLIPR2 PE=4 SV=1	GLIPR2	106.3	91.2	97.2	121	98.2	85	107.9	113.6	84.7	103	90.7	108.4	106.4	86	87.8	103.5	96.1	87.4	115.6	109.9	GLIPR2	101106830	Golgi-associated plant pathogenesis-related protein 1 isoform X1	GO:0005576	extracellular region			KOG3017	[S]	Defense-related protein containing SCP domain	Function unknown
A0A6P3YFZ8	vitamin K-dependent protein C OS=Ovis aries OX=9940 GN=PROC PE=4 SV=1	PROC	98.3	113.7	97.9	83.2	90.3	113	85.2	98.5	106.6	103.1	97.8	108.9	110.2	97.4	106.3	97.2	89.5	112.4	87.7	102.8	PROC	105601889	vitamin K-dependent protein C	GO:0007596,GO:0005576,GO:0005509,GO:0004252	blood coagulation|extracellular region|calcium ion binding|serine-type endopeptidase activity	oas04610	Complement and coagulation cascades
A0A6P3YK79	LOW QUALITY PROTEIN: keratin, type I cytoskeletal 14 OS=Ovis aries OX=9940 GN=LOC101118459 PE=3 SV=1	LOC101118459	67.6	94.1	148.1	83.5	76.8	71	106.5	78.1	56.5	69.5	64.7	107.6	150.8	93	152.1	178.7	83.6	126.2	69.6	121.9	LOC101118459	101118459	LOW QUALITY PROTEIN: keratin, type I cytoskeletal 14	GO:0005882,GO:0005198	intermediate filament|structural molecule activity	oas04915,oas05150	Estrogen signaling pathway|Staphylococcus aureus infection
A0A6P3YKL3	hematopoietic progenitor cell antigen CD34 isoform X1 OS=Ovis aries OX=9940 GN=CD34 PE=4 SV=1	CD34	94.4	88.9	119	100	94.1	89.9	116	87.2	98.6	133.7	95.7	100.7	108.4	91.4	89.5	87.5	120.6	94.5	66.6	123.3	CD34	101105675	hematopoietic progenitor cell antigen CD34 isoform X1	GO:0007155,GO:0016021	cell adhesion|integral component of membrane	oas04514,oas04640	Cell adhesion molecules|Hematopoietic cell lineage
A0A6P3YLI9	Transforming growth factor-beta-induced protein ig-h3 OS=Ovis aries OX=9940 GN=TGFBI PE=4 SV=1	TGFBI	91.1	86.1	95.2	94.5	103	105.9	118.8	104.3	102.3	110.3	102.2	108.3	109.6	88	85.2	92.6	95.4	106.1	106.6	94.4	TGFBI	101106006	Transforming growth factor-beta-induced protein ig-h3	GO:0007155,GO:0008283,GO:0005518,GO:0050840,GO:0005178	cell adhesion|cell population proliferation|collagen binding|extracellular matrix binding|integrin binding			KOG1437	[MW]	Fasciclin and related adhesion glycoproteins	Cell wall/membrane/envelope biogenesis |Extracellular structures
A0A6P3YM35	endothelial protein C receptor isoform X1 OS=Ovis aries OX=9940 GN=PROCR PE=4 SV=1	PROCR	89.4	94	117.6	67.2	137.8	82.7	158.1	75.1	86.2	77.4	56.9	106.8	107.7	92.5	109	88	131.5	102.3	121.6	98.2	PROCR	101115814	endothelial protein C receptor isoform X1	GO:0016021,GO:0038023	integral component of membrane|signaling receptor activity	oas04610	Complement and coagulation cascades
A0A6P3YMZ2	pantetheinase isoform X1 OS=Ovis aries OX=9940 GN=VNN1 PE=3 SV=1	VNN1	76.3	135.6	109	48	70.7	76.6	68.6	102.9	102	111.5	106.1	179.1	131.1	105.2	104.7	66.9	79	80.5	134.6	111.8	VNN1	101105005	pantetheinase isoform X1	GO:0006807,GO:0110165,GO:0016811	nitrogen compound metabolic process|cellular anatomical entity|hydrolase activity, acting on carbon-nitrogen (but not peptide) bonds, in linear amides	oas00770	Pantothenate and CoA biosynthesis	KOG0806	[E]	Carbon-nitrogen hydrolase	Amino acid transport and metabolism
A0A6P3YNC6	Phosphatidylinositol-glycan-specific phospholipase D OS=Ovis aries OX=9940 GN=GPLD1 PE=3 SV=1	GPLD1	101.5	80.2	104.2	94.7	98.2	93.4	126.4	102.8	96.1	86.2	89.5	104	102.4	92.5	116.2	97.8	100.4	87.7	130.8	95.1	GPLD1	101119000	Phosphatidylinositol-glycan-specific phospholipase D	GO:0005576,GO:0004621	extracellular region|glycosylphosphatidylinositol phospholipase D activity	oas00563	Glycosylphosphatidylinositol (GPI)-anchor biosynthesis	KOG3637	[W]	Vitronectin receptor, alpha subunit	Extracellular structures
A0A6P3YNT1	Amine oxidase OS=Ovis aries OX=9940 GN=LOC101112335 PE=3 SV=1	LOC101112335	91.4	66.1	115.7	90.5	73.4	99.1	119.5	68.9	119.5	118.8	100.2	115.2	102.3	93.2	98.1	112.1	111.8	103.2	101.4	99.6	LOC101112335	101112335	Amine oxidase	GO:0009308,GO:0005507,GO:0008131,GO:0048038	amine metabolic process|copper ion binding|primary amine oxidase activity|quinone binding	oas00260,oas00350,oas00360,oas00410	Glycine, serine and threonine metabolism|Tyrosine metabolism|Phenylalanine metabolism|beta-Alanine metabolism	KOG1186	[Q]	Copper amine oxidase	Secondary metabolites biosynthesis, transport and catabolism
A0A6P3YNW6	uncharacterized protein LOC101110855 isoform X1 OS=Ovis aries OX=9940 GN=LOC101110855 PE=4 SV=1	LOC101110855	58.8	106.3	89.8	85.1	79.5	173.2	154.6	287.6	72.1	107.3	75.6	6.6	63	136.5	141.1	35.4	12	107.5	77.3	130.6	LOC101110855	101110855	uncharacterized protein LOC101110855 isoform X1	GO:0006955,GO:0016021,GO:0005125	immune response|integral component of membrane|cytokine activity
A0A6P3YRT3	leukocyte elastase inhibitor isoform X1 OS=Ovis aries OX=9940 GN=SERPINB1 PE=3 SV=1	SERPINB1	66.2	79.7	87.8	115.3	122.2	110.4	129.1	94.8	86.6	96.8	110.4	88.7	100.3	104.7	84.5	102.7	130.3	98.5	84.2	106.8	SERPINB1	101110712	leukocyte elastase inhibitor isoform X1	GO:0005615,GO:0004867	extracellular space|serine-type endopeptidase inhibitor activity			KOG2392	[V]	Serpin	Defense mechanisms
A0A6P7D2I4	heparin cofactor 2 OS=Ovis aries OX=9940 GN=SERPIND1 PE=3 SV=1	SERPIND1	92.6	121.6	90	94.5	87.5	98.7	90.4	106	110.9	110.1	99.7	104	115.4	101.8	91.8	96.3	100.6	102.2	86.3	99.5	SERPIND1	105602977	heparin cofactor 2	GO:0005615,GO:0004867	extracellular space|serine-type endopeptidase inhibitor activity	oas04610	Complement and coagulation cascades	KOG2392	[V]	Serpin	Defense mechanisms
A0A6P7D2N3	LOW QUALITY PROTEIN: serpin A3-5 OS=Ovis aries OX=9940 GN=LOC101115576 PE=3 SV=1	LOC101115576	109.9	67.9	119.3	79	93	130.1	88	120.1	142.3	72.3	104.3	79.3	68.6	80.8	114.4	113	68.3	93.7	167.4	88.6	LOC101115576	101115576	LOW QUALITY PROTEIN: serpin A3-5	GO:0005615,GO:0004867	extracellular space|serine-type endopeptidase inhibitor activity			KOG2392	[V]	Serpin	Defense mechanisms
A0A6P7D3A7	immunoglobulin lambda-1 light chain-like OS=Ovis aries OX=9940 GN=LOC114108841 PE=4 SV=1	LOC114108841	152.5	18.1	20.6	197.1	233.1	92.1	138	126.2	182.6	18.7	148.8	79.2	141.2	16.7	17.1	130.5	93.9	158.6	17.2	17.7	LOC114108841	114108841	immunoglobulin lambda-1 light chain-like	GO:0002376	immune system process
A0A6P7D3P2	serpin A3-1 OS=Ovis aries OX=9940 GN=LOC101116892 PE=3 SV=1	LOC101116892	57.6	55.6	66.5	74	94.5	61.7	296.1	65.7	122.5	130.8	60.6	214.1	93.2	75.9	90.5	63.7	58.5	82.6	138.1	98	LOC101116892	101116892	serpin A3-1	GO:0005615,GO:0004867	extracellular space|serine-type endopeptidase inhibitor activity			KOG2392	[V]	Serpin	Defense mechanisms
A0A6P7D3Q8	LOW QUALITY PROTEIN: serpin A3-6-like OS=Ovis aries OX=9940 GN=LOC101111083 PE=3 SV=1	LOC101111083	147.8	129.4	116.7	24	103.1	34.2	150.5	169.2	33.9	149.4	19	22.8	112.7	85.5	126.4	146.7	63.6	31.5	146.4	187.2	LOC101111083	101111083	LOW QUALITY PROTEIN: serpin A3-6-like	GO:0005615,GO:0004867	extracellular space|serine-type endopeptidase inhibitor activity			KOG2392	[V]	Serpin	Defense mechanisms
A0A6P7D5T8	Platelet-activating factor acetylhydrolase OS=Ovis aries OX=9940 GN=PLA2G7 PE=4 SV=1	PLA2G7	92.9	115.5	104.5	106.4	87.9	90.4	91.1	146.5	77.5	80.7	114.3	63.5	110.6	112.5	102.2	74.6	106.6	145.8	78.3	98.3	PLA2G7	101120960	Platelet-activating factor acetylhydrolase	GO:0016042,GO:0003847	lipid catabolic process|1-alkyl-2-acetylglycerophosphocholine esterase activity	oas00565	Ether lipid metabolism	KOG3847	[I]	Phospholipase A2 (platelet-activating factor acetylhydrolase in humans)	Lipid transport and metabolism
A0A6P7D650	inter-alpha-trypsin inhibitor heavy chain H4 isoform X4 OS=Ovis aries OX=9940 GN=ITIH4 PE=3 SV=1	ITIH4	187	52.9	184.2	25	138	183.2	46.4	69	109.8	149.1	99.5	23.5	49.4	50.3	129.4	111.1	43.1	134.7	142.1	72	ITIH4	101108959	inter-alpha-trypsin inhibitor heavy chain H4 isoform X4	GO:0030212,GO:0005576,GO:0004867	hyaluronan metabolic process|extracellular region|serine-type endopeptidase inhibitor activity
A0A6P7D786	complement C4-like isoform X1 OS=Ovis aries OX=9940 GN=LOC101112891 PE=4 SV=1	LOC101112891	112.9	109.3	104.6	66.2	104.5	106.8	72.7	93.4	115.9	84.2	108.3	92.5	111.7	116.5	97.4	109.7	89.8	79.4	118.6	105.6	LOC101112891	101112891	complement C4-like isoform X1	GO:0006958,GO:0006954,GO:0045087,GO:0030424,GO:0030425,GO:0005615,GO:0045202,GO:0004866	complement activation, classical pathway|inflammatory response|innate immune response|axon|dendrite|extracellular space|synapse|endopeptidase inhibitor activity	oas04610,oas05171,oas05133,oas05150,oas05322,oas04936	Complement and coagulation cascades|Coronavirus disease - COVID-19|Pertussis|Staphylococcus aureus infection|Systemic lupus erythematosus|Alcoholic liver disease	KOG1366	[O]	Alpha-macroglobulin	Posttranslational modification, protein turnover, chaperones
A0A6P7D8I8	Cathepsin D OS=Ovis aries OX=9940 GN=CTSD PE=3 SV=1	CTSD	129.8	95.5	101.5	95	96.1	82.7	101	100.2	99.6	113.7	92.5	97.7	102.5	92.5	94.5	85.2	113.9	97.7	111.7	96.9	CTSD	443060	Cathepsin D	GO:0005615,GO:0005764,GO:0004190	extracellular space|lysosome|aspartic-type endopeptidase activity	oas04071,oas04142,oas04140,oas04210,oas04915,oas05152,oas05415	Sphingolipid signaling pathway|Lysosome|Autophagy - animal|Apoptosis|Estrogen signaling pathway|Tuberculosis|Diabetic cardiomyopathy	KOG1339	[O]	Aspartyl protease	Posttranslational modification, protein turnover, chaperones
A0A6P7D979	complement C4 isoform X1 OS=Ovis aries OX=9940 GN=LOC101123672 PE=4 SV=1	LOC101123672	109.3	108.8	100.6	64	110.4	109.7	69.6	98	129.5	80.1	114.3	101.4	103.2	131.5	94.4	113.1	75.3	75.2	110.6	100.9	LOC101123672	101123672	complement C4 isoform X1	GO:0006958,GO:0006954,GO:0045087,GO:0030424,GO:0030425,GO:0005615,GO:0045202,GO:0004866	complement activation, classical pathway|inflammatory response|innate immune response|axon|dendrite|extracellular space|synapse|endopeptidase inhibitor activity	oas04610,oas05171,oas05133,oas05150,oas05322,oas04936	Complement and coagulation cascades|Coronavirus disease - COVID-19|Pertussis|Staphylococcus aureus infection|Systemic lupus erythematosus|Alcoholic liver disease	KOG1366	[O]	Alpha-macroglobulin	Posttranslational modification, protein turnover, chaperones
A0A6P7D9J9	Serum amyloid A protein OS=Ovis aries OX=9940 GN=LOC101120613 PE=3 SV=1	LOC101120613	107.5	92.3	124.5	64	77.4	71.2	69	122.1	98.1	74.4	110.6	109.3	118.5	97	103.6	141.2	52.2	92.7	167.1	107.2	LOC101120613	101120613	Serum amyloid A protein	GO:0006953,GO:0034364,GO:0016021	acute-phase response|high-density lipoprotein particle|integral component of membrane
A0A6P7DB31	Retinol-binding protein OS=Ovis aries OX=9940 GN=RBP4 PE=3 SV=1	RBP4	87.6	95	98.1	103.9	85.1	83.1	107.3	110.9	107	101.6	107.8	115.9	100.8	115.3	98.3	97.1	97.3	98.7	92.1	97.3	RBP4	101105458	Retinol-binding protein	GO:0005615,GO:0016918,GO:0019841,GO:0034632	extracellular space|retinal binding|retinol binding|retinol transmembrane transporter activity
A0A6P7DBJ5	Serotransferrin OS=Ovis aries OX=9940 GN=TF PE=3 SV=1	TF	106	95.8	95.3	177.4	26.3	85.7	33	91.5	133.1	137.3	93.9	190.1	84.3	93.9	90	89.5	119.2	153.3	29	75.2	TF	443000	Serotransferrin	GO:0006879,GO:0006826,GO:0005615,GO:0008199	cellular iron ion homeostasis|iron ion transport|extracellular space|ferric iron binding	oas04066,oas04216,oas04978	HIF-1 signaling pathway|Ferroptosis|Mineral absorption
A0A6P7DCR0	Transthyretin OS=Ovis aries OX=9940 GN=TTR PE=3 SV=1	TTR	102.2	96.5	124.4	119.8	113.4	92.3	103.5	90.9	97.8	122.9	91.2	101	87.7	94.9	97.7	98.8	99.2	96.9	76.7	92.3	TTR	443389	Transthyretin	GO:0042572,GO:0070327,GO:0005615,GO:0005179,GO:0070324	retinol metabolic process|thyroid hormone transport|extracellular space|hormone activity|thyroid hormone binding	oas04918	Thyroid hormone synthesis	KOG3006	[I]	Transthyretin and related proteins	Lipid transport and metabolism
A0A6P7DDD1	cartilage acidic protein 1 isoform X3 OS=Ovis aries OX=9940 GN=CRTAC1 PE=4 SV=1	CRTAC1	114.4	91.8	73.9	81.8	107.7	102.5	110.9	103.2	88.3	151.3	99.8	100.5	89.1	93.3	98.7	101.8	101.3	85.7	89.1	114.9	CRTAC1	101110105	cartilage acidic protein 1 isoform X3	GO:0005509	calcium ion binding
A0A6P7DGM3	Fructose-bisphosphate aldolase OS=Ovis aries OX=9940 GN=ALDOA PE=3 SV=1	ALDOA	75	84.7	127.6	100.1	112	73.1	137.2	142.8	97.1	90.3	70.3	95.2	78.9	75.7	105.7	69	125	97	126.6	116.7	ALDOA	443085	Fructose-bisphosphate aldolase	GO:0006096,GO:0004332	glycolytic process|fructose-bisphosphate aldolase activity	oas00010,oas00030,oas00051,oas04066	Glycolysis / Gluconeogenesis|Pentose phosphate pathway|Fructose and mannose metabolism|HIF-1 signaling pathway	KOG1557	[G]	Fructose-biphosphate aldolase	Carbohydrate transport and metabolism
A0A6P7DH72	Vinculin OS=Ovis aries OX=9940 GN=VCL PE=3 SV=1	VCL	89.1	90	111.2	100	122.3	77.9	119.1	125.4	95.4	105.3	84.8	94.5	88.9	98.3	98.1	107.6	100.4	83.2	101.5	107	VCL	101121312	Vinculin	GO:0007155,GO:0015629,GO:0005912,GO:0005737,GO:0042383,GO:0051015,GO:0005198	cell adhesion|actin cytoskeleton|adherens junction|cytoplasm|sarcolemma|actin filament binding|structural molecule activity	oas04510,oas04520,oas04810,oas04670,oas05100,oas05146	Focal adhesion|Adherens junction|Regulation of actin cytoskeleton|Leukocyte transendothelial migration|Bacterial invasion of epithelial cells|Amoebiasis	KOG3681	[W]	Alpha-catenin	Extracellular structures
A0A6P7DI14	plasma kallikrein OS=Ovis aries OX=9940 GN=KLKB1 PE=4 SV=1	KLKB1	108.3	96.2	97	98.7	100.9	92.9	85	101.5	90.2	55	124.2	76	90.1	133.8	113.9	120.3	98.7	111.4	104.6	101.3	KLKB1	101116376	plasma kallikrein	GO:0007596,GO:0005576,GO:0004252	blood coagulation|extracellular region|serine-type endopeptidase activity	oas04610	Complement and coagulation cascades	KOG3627	[E]	Trypsin	Amino acid transport and metabolism
A0A6P7DIK2	thyroxine-binding globulin isoform X1 OS=Ovis aries OX=9940 GN=SERPINA7 PE=3 SV=1	SERPINA7	114.6	90.1	96.4	88.4	91.8	100.6	80.8	97.2	112.1	103.8	103	113.3	82.5	114.8	105.8	112.3	91.6	89.7	106.7	104.3	SERPINA7	443462	thyroxine-binding globulin isoform X1	GO:0005615,GO:0004867	extracellular space|serine-type endopeptidase inhibitor activity	oas04918	Thyroid hormone synthesis	KOG2392	[V]	Serpin	Defense mechanisms
A0A6P7DNK5	Gelsolin OS=Ovis aries OX=9940 GN=GSN PE=4 SV=1	GSN	89.8	86.9	96.5	101.3	90.5	82.1	94.1	128.2	74.3	114.6	87.7	109.8	91.7	101.8	91	114.5	110.4	111.2	82.1	141.4	GSN	100579169	Gelsolin	GO:0051014,GO:0045010,GO:0051016,GO:0030030,GO:0051015,GO:0005509	actin filament severing|actin nucleation|barbed-end actin filament capping|cell projection organization|actin filament binding|calcium ion binding	oas04810,oas04666,oas05203	Regulation of actin cytoskeleton|Fc gamma R-mediated phagocytosis|Viral carcinogenesis	KOG0443	[Z]	Actin regulatory proteins (gelsolin/villin family)	Cytoskeleton
A0A6P7DRF2	complement C1q subcomponent subunit C OS=Ovis aries OX=9940 GN=C1QC PE=4 SV=1	C1QC	104.1	118	135.6	80.1	110.9	71	104.5	94.1	123.7	90.7	108.4	82.1	97.5	97.5	119.9	93	89.2	98.7	84.9	96.1	C1QC	101123446	complement C1q subcomponent subunit C	GO:0005576,GO:0003723	extracellular region|RNA binding			KOG0118	[R]	FOG: RRM domain	General function prediction only
A0A6P7DRF8	LOW QUALITY PROTEIN: basement membrane-specific heparan sulfate proteoglycan core protein OS=Ovis aries OX=9940 GN=HSPG2 PE=4 SV=1	HSPG2	94.9	79.7	99.7	94.5	86.8	102.9	114.8	107.1	95.2	112.7	99.5	102.2	106.2	79.6	101.1	101.1	98.3	106.2	103.2	114.5	HSPG2	101122677	LOW QUALITY PROTEIN: basement membrane-specific heparan sulfate proteoglycan core protein	GO:0005604,GO:0005737,GO:0005576,GO:0016020,GO:0005509	basement membrane|cytoplasm|extracellular region|membrane|calcium ion binding	oas04512,oas05205,oas05161	ECM-receptor interaction|Proteoglycans in cancer|Hepatitis B	KOG3509	[O]	Basement membrane-specific heparan sulfate proteoglycan (HSPG) core protein	Posttranslational modification, protein turnover, chaperones
A0A6P7DSW9	complement component C8 gamma chain isoform X1 OS=Ovis aries OX=9940 GN=C8G PE=3 SV=1	C8G	110.1	88.7	90.9	80.3	75.4	115.8	78.9	116.6	98.2	157.8	102.2	88.7	102.3	88.1	96.6	121.3	86.7	99.4	83.6	118.2	C8G	114113848	complement component C8 gamma chain isoform X1	GO:0006956,GO:0005576,GO:0005579	complement activation|extracellular region|membrane attack complex	oas04610,oas05171,oas05146,oas05322,oas05020	Complement and coagulation cascades|Coronavirus disease - COVID-19|Amoebiasis|Systemic lupus erythematosus|Prion disease
A0A6P7DTC9	LOW QUALITY PROTEIN: A disintegrin and metalloproteinase with thrombospondin motifs 13 OS=Ovis aries OX=9940 GN=ADAMTS13 PE=4 SV=1	ADAMTS13	72.9	81	93.5	77.6	92.4	136.4	124.1	126	93.8	114.7	70.1	140.6	98.3	122.8	129.9	74	81.4	82	85.9	102.5	ADAMTS13	101112214	LOW QUALITY PROTEIN: A disintegrin and metalloproteinase with thrombospondin motifs 13	GO:0030198,GO:0007229,GO:0005576,GO:0004222	extracellular matrix organization|integrin-mediated signaling pathway|extracellular region|metalloendopeptidase activity			KOG3538	[O]	Disintegrin metalloproteinases with thrombospondin repeats	Posttranslational modification, protein turnover, chaperones
A0A6P7DTW3	LOW QUALITY PROTEIN: protein HP-25 homolog 1-like OS=Ovis aries OX=9940 GN=LOC114113651 PE=4 SV=1	LOC114113651	104.7	99.9	91.4	85.4	90.3	92.4	140.8	39.5	94.7	109.4	71.4	123.9	110.4	103.4	77.4	82.4	153.6	109.3	97.6	122.1	LOC114113651	101119384	LOW QUALITY PROTEIN: protein HP-25 homolog 1-like
A0A6P7DTX0	ADAMTS-like protein 2 OS=Ovis aries OX=9940 GN=ADAMTSL2 PE=4 SV=1	ADAMTSL2	172	76.5	99.2	88.4	116.9	80.6	112.1	100.6	90.6	120.6	71.4	93.1	67.9	90.2	70	99.5	94.8	76.1	154	125.1	ADAMTSL2	101111183	ADAMTS-like protein 2	GO:0030198,GO:0005576,GO:0004222	extracellular matrix organization|extracellular region|metalloendopeptidase activity			KOG3538	[O]	Disintegrin metalloproteinases with thrombospondin repeats	Posttranslational modification, protein turnover, chaperones
A0A6P7DUW4	EGF-containing fibulin-like extracellular matrix protein 1 isoform X1 OS=Ovis aries OX=9940 GN=EFEMP1 PE=4 SV=1	EFEMP1	88.8	95.5	84.8	89.5	111.1	81.2	117.2	122.7	95.6	90.9	91.3	113	95.7	101.6	114.6	106.3	99.1	99.4	100.8	100.8	EFEMP1	101120648	EGF-containing fibulin-like extracellular matrix protein 1 isoform X1	GO:0062023,GO:0005509,GO:0005006	collagen-containing extracellular matrix|calcium ion binding|epidermal growth factor-activated receptor activity			KOG1217	[T]	Fibrillins and related proteins containing Ca2+-binding EGF-like domains	Signal transduction mechanisms
A0A6P7DW89	keratin, type II cytoskeletal 75 OS=Ovis aries OX=9940 GN=LOC101112555 PE=3 SV=1	LOC101112555	65.4	80.2	133	103	67.1	64.3	84.4	48	61.9	53.9	65.8	183.7	140.1	96.3	149	231.5	43.6	107	100.3	121.5	LOC101112555	101112555	keratin, type II cytoskeletal 75	GO:0045095	keratin filament
A0A6P7DWT8	chymotrypsin-like elastase family member 1 OS=Ovis aries OX=9940 GN=CELA1 PE=4 SV=1	CELA1	96.8	125.1	88.9	130.9	99	71.1	127	91.5	84.8	112.1	104.7	134.4	86.1	125.6	88.1	75.3	85.2	69.6	111.2	92.7	CELA1	101114258	chymotrypsin-like elastase family member 1	GO:0004252	serine-type endopeptidase activity			KOG3627	[E]	Trypsin	Amino acid transport and metabolism
A0A6P7DXN6	keratin, type I cytoskeletal 18 OS=Ovis aries OX=9940 GN=KRT18 PE=3 SV=1	KRT18	71.6	82.7	134.3	119.3	73.4	79.7	82.9	49.7	71.4	41.4	80.5	175.4	130.2	82.6	151.2	184.5	58.8	123.5	100.3	106.7	KRT18	101108117	keratin, type I cytoskeletal 18	GO:0005882,GO:0005198	intermediate filament|structural molecule activity	oas04915,oas05150	Estrogen signaling pathway|Staphylococcus aureus infection
A0A6P7DXP1	LOW QUALITY PROTEIN: collagen alpha-3(VI) chain OS=Ovis aries OX=9940 GN=COL6A3 PE=4 SV=1	COL6A3	92.4	93	93.1	92.1	99.8	87.7	125.2	112.4	84.9	113.1	94.6	98.3	103.2	98.3	86.4	96.6	106.8	84.7	119.3	118.1	COL6A3	443051	LOW QUALITY PROTEIN: collagen alpha-3(VI) chain	GO:0007155,GO:0110165,GO:0005581,GO:0004867	cell adhesion|cellular anatomical entity|collagen trimer|serine-type endopeptidase inhibitor activity	oas04151,oas04512,oas04510,oas04974,oas05165	PI3K-Akt signaling pathway|ECM-receptor interaction|Focal adhesion|Protein digestion and absorption|Human papillomavirus infection	KOG3544	[W]	Collagens (type IV and type XIII), and related proteins	Extracellular structures
A0A6P7DZ80	tubulin--tyrosine ligase-like protein 12 OS=Ovis aries OX=9940 GN=TTLL12 PE=4 SV=1	TTLL12	137.6	109.9	117.7	121.6	121.7	73	186.1	96.4	134.5	87.1	79.1	46.1	92.5	49	105	77.3	76.9	143.6	73.8	71.1	TTLL12	101107185	tubulin--tyrosine ligase-like protein 12	GO:0006464,GO:0016874	cellular protein modification process|ligase activity			KOG2155	[O]	Tubulin-tyrosine ligase-related protein	Posttranslational modification, protein turnover, chaperones
A0A6P7E050	Fibulin-1 OS=Ovis aries OX=9940 GN=FBLN1 PE=3 SV=1	FBLN1	99	87.1	97.2	121.2	110.6	86.2	129.5	98.8	64	86.1	94.3	106.6	92.1	101.5	102.4	93.2	108.1	117.8	94.5	109.7	FBLN1	100037704	Fibulin-1	GO:0030198,GO:0005576,GO:0005509,GO:0016504	extracellular matrix organization|extracellular region|calcium ion binding|peptidase activator activity			KOG1217	[T]	Fibrillins and related proteins containing Ca2+-binding EGF-like domains	Signal transduction mechanisms
A0A6P7E0J7	Insulin-like growth factor-binding protein 3 OS=Ovis aries OX=9940 GN=IGFBP3 PE=4 SV=1	IGFBP3	94.5	103.7	91.6	106.1	91.7	114.4	106.8	89	101.8	88.6	95.8	91.3	104.6	86.8	83.5	112.8	100.1	118.7	111.1	107.1	IGFBP3	100286737	Insulin-like growth factor-binding protein 3	GO:0005576,GO:0005520	extracellular region|insulin-like growth factor binding	oas04115,oas04218,oas04935,oas05202	p53 signaling pathway|Cellular senescence|Growth hormone synthesis, secretion and action|Transcriptional misregulation in cancer
A0A6P7E0W7	plexin-B2 OS=Ovis aries OX=9940 GN=PLXNB2 PE=3 SV=1	PLXNB2	76.1	77.4	101.5	111.2	112.7	99	95.2	107.8	103.3	106.1	110.7	82.3	109.3	95.3	56.9	114.4	135.7	90	90.2	125	PLXNB2	101116473	plexin-B2	GO:0005886,GO:0005524,GO:0016301,GO:0017154	plasma membrane|ATP binding|kinase activity|semaphorin receptor activity	oas04360	Axon guidance	KOG3610	[T]	Plexins (functional semaphorin receptors)	Signal transduction mechanisms
A0A6P7E145	voltage-dependent calcium channel subunit alpha-2/delta-1 isoform X12 OS=Ovis aries OX=9940 GN=CACNA2D1 PE=3 SV=1	CACNA2D1	111.6	96.8	77.1	107.6	92.5	95.4	123.4	109.6	112.3	99.3	68.9	101.5	107.1	92.1	95.6	105.2	110.5	94.4	104.8	94.2	CACNA2D1	101123550	voltage-dependent calcium channel subunit alpha-2/delta-1 isoform X12	GO:0034765,GO:0016021,GO:0005262,GO:0005244	regulation of ion transmembrane transport|integral component of membrane|calcium channel activity|voltage-gated ion channel activity	oas04010,oas04921,oas04260,oas04261,oas05410,oas05412,oas05414	MAPK signaling pathway|Oxytocin signaling pathway|Cardiac muscle contraction|Adrenergic signaling in cardiomyocytes|Hypertrophic cardiomyopathy|Arrhythmogenic right ventricular cardiomyopathy|Dilated cardiomyopathy	KOG2353	[PT]	L-type voltage-dependent Ca2+ channel, alpha2/delta subunit	Inorganic ion transport and metabolism |Signal transduction mechanisms
A0A6P7E1B3	maltase-glucoamylase, intestinal OS=Ovis aries OX=9940 GN=MGAM PE=3 SV=1	MGAM	111	151.2	79.9	120	76.9	89.3	73.6	70.3	95.2	96.4	96.7	85.7	136	88.4	67.6	93.6	148.8	115.4	116.2	87.9	MGAM	101113407	maltase-glucoamylase, intestinal	GO:0005975,GO:0016021,GO:0030246,GO:0004553	carbohydrate metabolic process|integral component of membrane|carbohydrate binding|hydrolase activity, hydrolyzing O-glycosyl compounds	oas00052,oas00500,oas04973	Galactose metabolism|Starch and sucrose metabolism|Carbohydrate digestion and absorption	KOG1065	[G]	Maltase glucoamylase and related hydrolases, glycosyl hydrolase family 31	Carbohydrate transport and metabolism
A0A6P7E2B2	U6 snRNA-associated Sm-like protein LSm4 OS=Ovis aries OX=9940 GN=LSM4 PE=3 SV=1	LSM4	110	63.4	70.5	82.9	86.2	51.2	250.1	50.1	209.5	119.1	86.7	55.2	71.8	56.9	271.9	103.3	159.7	33.7	25.5	42.5	LSM4	114114815	U6 snRNA-associated Sm-like protein LSm4	GO:0000398,GO:0000956,GO:0005681,GO:0003723	mRNA splicing, via spliceosome|nuclear-transcribed mRNA catabolic process|spliceosomal complex|RNA binding	oas03040,oas03018	Spliceosome|RNA degradation	KOG3293	[A]	Small nuclear ribonucleoprotein (snRNP)	RNA processing and modification
A0A6P7E3C9	Complement C3 OS=Ovis aries OX=9940 GN=LOC101108131 PE=4 SV=1	LOC101108131	122.6	102.2	56.7	81.5	95.2	104.7	82.1	127.1	94.7	125.2	106.8	80.3	111.9	108.9	80.2	129.7	87.9	104.9	99.5	98.1	LOC101108131	101108131	Complement C3	GO:0006957,GO:0006958,GO:0006954,GO:0005615,GO:0004866	complement activation, alternative pathway|complement activation, classical pathway|inflammatory response|extracellular space|endopeptidase inhibitor activity	oas04080,oas04145,oas04610,oas04613,oas05203,oas05171,oas05168,oas05167,oas05133,oas05134,oas05150,oas05152,oas05140,oas05142,oas05322,oas04936	Neuroactive ligand-receptor interaction|Phagosome|Complement and coagulation cascades|Neutrophil extracellular trap formation|Viral carcinogenesis|Coronavirus disease - COVID-19|Herpes simplex virus 1 infection|Kaposi sarcoma-associated herpesvirus infection|Pertussis|Legionellosis|Staphylococcus aureus infection|Tuberculosis|Leishmaniasis|Chagas disease|Systemic lupus erythematosus|Alcoholic liv…	KOG1366	[O]	Alpha-macroglobulin	Posttranslational modification, protein turnover, chaperones
A0A6P7E5L2	complement C3-like OS=Ovis aries OX=9940 GN=LOC114114921 PE=4 SV=1	LOC114114921	120.6	101.9	72.4	86	98	109.6	87.8	99	93.2	123.8	99.9	87.9	108.4	98	92	132.1	88.7	96.3	101.1	103.2	LOC114114921	114114921	complement C3-like	GO:0006956	complement activation			KOG1366	[O]	Alpha-macroglobulin	Posttranslational modification, protein turnover, chaperones
A0A6P7E691	[Heparan sulfate]-glucosamine N-sulfotransferase OS=Ovis aries OX=9940 GN=NDST1 PE=3 SV=1	NDST1	51.4	82.6	254.6	249.2	102.2	123.1	65.7	178.1	57	74.1	36.6	93.4	65	38.7	196.7	54.7	59.8	88.9	30.8	97.3	NDST1	101102810	[Heparan sulfate]-glucosamine N-sulfotransferase	GO:0030210,GO:0000139,GO:0016021,GO:0015016,GO:0016787	heparin biosynthetic process|Golgi membrane|integral component of membrane|[heparan sulfate]-glucosamine N-sulfotransferase activity|hydrolase activity	oas00534	Glycosaminoglycan biosynthesis - heparan sulfate / heparin	KOG3703	[O]	Heparan sulfate N-deacetylase/N-sulfotransferase	Posttranslational modification, protein turnover, chaperones
A0A6P7E6E0	Superoxide dismutase [Cu-Zn] OS=Ovis aries OX=9940 GN=SOD3 PE=3 SV=1	SOD3	101.7	112.7	99.6	91.6	109.4	102.3	101.8	95.1	88.4	91.9	89.1	105	74	80.5	84.9	98.8	93.9	101.3	99.7	178.4	SOD3	101104150	Superoxide dismutase [Cu-Zn]	GO:0016021,GO:0005634,GO:0005507,GO:0004784	integral component of membrane|nucleus|copper ion binding|superoxide dismutase activity			KOG0441	[P]	Cu2+/Zn2+ superoxide dismutase SOD1	Inorganic ion transport and metabolism
A0A6P7E8M6	thrombospondin-1 isoform X4 OS=Ovis aries OX=9940 GN=THBS1 PE=3 SV=1	THBS1	100.1	255.8	107.9	42.4	238.1	56.6	46	57	36.3	38.9	200.7	39	67	184.5	121.5	89.4	47.6	58.6	166.4	46.1	THBS1	101106433	thrombospondin-1 isoform X4	GO:0007155,GO:0016525,GO:0005615,GO:0005509,GO:0050840,GO:0008201	cell adhesion|negative regulation of angiogenesis|extracellular space|calcium ion binding|extracellular matrix binding|heparin binding	oas04015,oas04350,oas04151,oas04512,oas04145,oas04115,oas04510,oas05206,oas05205,oas05219,oas05165,oas05144	Rap1 signaling pathway|TGF-beta signaling pathway|PI3K-Akt signaling pathway|ECM-receptor interaction|Phagosome|p53 signaling pathway|Focal adhesion|MicroRNAs in cancer|Proteoglycans in cancer|Bladder cancer|Human papillomavirus infection|Malaria
A0A6P7E9G4	LOW QUALITY PROTEIN: papilin OS=Ovis aries OX=9940 GN=PAPLN PE=4 SV=1	PAPLN	93.9	78.8	134	82.3	94.2	63.8	140.9	99.2	90.8	130.8	63.1	124.9	84.9	107.6	120.1	106.1	95.4	86.6	114.5	88.2	PAPLN	101103901	LOW QUALITY PROTEIN: papilin	GO:0030198,GO:0005576,GO:0004222,GO:0004867	extracellular matrix organization|extracellular region|metalloendopeptidase activity|serine-type endopeptidase inhibitor activity			KOG3510	[T]	FOG: Immunoglobulin C-2 Type/fibronectin type III domains	Signal transduction mechanisms
A0A6P7E9H3	Beta-2-microglobulin OS=Ovis aries OX=9940 GN=B2M PE=3 SV=1	B2M	102.7	123.5	114.8	116.6	129	63.6	80.4	79.6	94	117	113	112.6	114.4	115.5	87.8	104.4	105.4	66.1	96.2	63.5	B2M	443295	Beta-2-microglobulin	GO:0002474,GO:0006955,GO:0005576,GO:0042612	antigen processing and presentation of peptide antigen via MHC class I|immune response|extracellular region|MHC class I protein complex	oas04612,oas05166,oas05170,oas05168,oas05163,oas05169	Antigen processing and presentation|Human T-cell leukemia virus 1 infection|Human immunodeficiency virus 1 infection|Herpes simplex virus 1 infection|Human cytomegalovirus infection|Epstein-Barr virus infection
A0A6P7EA31	hepatocyte growth factor activator OS=Ovis aries OX=9940 GN=HGFAC PE=4 SV=1	HGFAC	103.5	98.3	99.9	90.8	100	93.7	94	104.4	76	116.9	97.3	104.2	117.9	90.2	92.1	87.5	117.4	100.4	103.2	112.5	HGFAC	101121424	hepatocyte growth factor activator	GO:0005576,GO:0004252	extracellular region|serine-type endopeptidase activity			KOG3627	[E]	Trypsin	Amino acid transport and metabolism
A0A6P7EEL9	coagulation factor X OS=Ovis aries OX=9940 GN=F10 PE=4 SV=1	F10	88.8	112.7	98.9	91.3	86	99.5	103.4	98.1	106.1	106.8	96.7	105.6	118.2	98.5	94.3	103.4	93	117.9	84.1	96.9	F10	101118624	coagulation factor X	GO:0007596,GO:0005576,GO:0005509,GO:0004252	blood coagulation|extracellular region|calcium ion binding|serine-type endopeptidase activity	oas04610	Complement and coagulation cascades
A0A6P7EFZ6	Angiotensin-converting enzyme OS=Ovis aries OX=9940 GN=LOC554335 PE=3 SV=1	LOC554335	83.8	112.4	107.2	120.2	94.1	76.5	147.7	84.4	92.1	121.7	63.9	96.7	97.1	78.3	90.8	96.6	130.8	78.7	112.1	114.8	LOC554335	554335	Angiotensin-converting enzyme	GO:0016021,GO:0004180,GO:0046872,GO:0008237,GO:0008241	integral component of membrane|carboxypeptidase activity|metal ion binding|metallopeptidase activity|peptidyl-dipeptidase activity	oas04924,oas04614,oas05171,oas05142,oas05410,oas05415	Renin secretion|Renin-angiotensin system|Coronavirus disease - COVID-19|Chagas disease|Hypertrophic cardiomyopathy|Diabetic cardiomyopathy	KOG3690	[E]	Angiotensin I-converting enzymes - M2 family peptidases	Amino acid transport and metabolism
A0A6P7EG00	C-type mannose receptor 2 OS=Ovis aries OX=9940 GN=MRC2 PE=4 SV=1	MRC2	132.9	96.1	76.2	107.7	92.9	89.8	149.8	89.5	81.8	110.5	58.2	74.8	120.7	80.4	87	101	131.9	93.8	121.4	103.6	MRC2	101122041	C-type mannose receptor 2	GO:0006897,GO:0016021,GO:0030246	endocytosis|integral component of membrane|carbohydrate binding	oas04145,oas05152	Phagosome|Tuberculosis	KOG4297	[TV]	C-type lectin	Signal transduction mechanisms |Defense mechanisms
A0A6P7EGL0	keratin, type I cytoskeletal 10 isoform X1 OS=Ovis aries OX=9940 GN=KRT10 PE=3 SV=1	KRT10	71.1	96.4	94.7	104.8	88	74.4	85.7	73.4	65	56.1	72.1	160.1	162.5	107.2	135.9	198.9	73.1	99.2	76.1	105.2	KRT10	101106346	keratin, type I cytoskeletal 10 isoform X1	GO:0005882,GO:0005198	intermediate filament|structural molecule activity	oas04915,oas05150	Estrogen signaling pathway|Staphylococcus aureus infection
A0A6P7EGS4	Amine oxidase OS=Ovis aries OX=9940 GN=LOC101112834 PE=3 SV=1	LOC101112834	90.8	102.5	110.7	67.5	173.6	99.5	96.3	109.4	57.5	104.2	85.8	94.1	64.7	58.8	120.8	116.1	94.8	125.8	165.4	61.6	LOC101112834	101112834	Amine oxidase	GO:0009308,GO:0005507,GO:0008131,GO:0048038	amine metabolic process|copper ion binding|primary amine oxidase activity|quinone binding	oas00260,oas00350,oas00360,oas00410	Glycine, serine and threonine metabolism|Tyrosine metabolism|Phenylalanine metabolism|beta-Alanine metabolism	KOG1186	[Q]	Copper amine oxidase	Secondary metabolites biosynthesis, transport and catabolism
A0A6P7EHA6	microfibril-associated glycoprotein 4 OS=Ovis aries OX=9940 GN=MFAP4 PE=4 SV=1	MFAP4	79.6	107.4	99.3	96.6	116.2	91.8	118.5	107.7	102.9	106.2	99.3	104.7	113	102.2	86.8	92.1	99.6	115.2	75.2	85.7	MFAP4	101109814	microfibril-associated glycoprotein 4					KOG2579	[R]	Ficolin and related extracellular proteins	General function prediction only
A0A6P7EHE6	collagen alpha-1(I) chain isoform X3 OS=Ovis aries OX=9940 GN=COL1A1 PE=4 SV=1	COL1A1	85.8	75.1	144.2	112.5	127.1	42.4	171.3	136.9	70.1	88.2	61.7	93.7	63	70.1	77.2	88.7	100.4	52.8	245.9	93.1	COL1A1	443483	collagen alpha-1(I) chain isoform X3	GO:0005581,GO:0005201,GO:0046872	collagen trimer|extracellular matrix structural constituent|metal ion binding	oas04151,oas04512,oas04510,oas04611,oas04926,oas04974,oas05205,oas05165,oas05146,oas05415,oas04933	PI3K-Akt signaling pathway|ECM-receptor interaction|Focal adhesion|Platelet activation|Relaxin signaling pathway|Protein digestion and absorption|Proteoglycans in cancer|Human papillomavirus infection|Amoebiasis|Diabetic cardiomyopathy|AGE-RAGE signaling pathway in diabetic complications	KOG3544	[W]	Collagens (type IV and type XIII), and related proteins	Extracellular structures
A0A6P7EIG0	vitronectin isoform X1 OS=Ovis aries OX=9940 GN=VTN PE=4 SV=1	VTN	95.4	113.1	97.3	116.5	106.1	94.9	74.3	103.7	108.8	88.1	99.5	98.1	62.8	93.6	116.2	108.6	115	127	102.5	78.6	VTN	101119231	vitronectin isoform X1	GO:0006955,GO:0030247,GO:0005044	immune response|polysaccharide binding|scavenger receptor activity	oas04151,oas04512,oas04510,oas04610,oas05205,oas05165	PI3K-Akt signaling pathway|ECM-receptor interaction|Focal adhesion|Complement and coagulation cascades|Proteoglycans in cancer|Human papillomavirus infection	KOG1565	[OW]	Gelatinase A and related matrix metalloproteases	Posttranslational modification, protein turnover, chaperones |Extracellular structures
A0A6P7EIS7	involucrin isoform X1 OS=Ovis aries OX=9940 GN=IVL PE=4 SV=1	IVL	58.3	63	136.2	92.7	181.1	97.7	145.1	116.5	102	81.2	78.2	81	114.1	102.6	50.1	88.7	135.2	49	83.4	143.9	IVL	101123427	involucrin isoform X1	GO:0030216,GO:0001533,GO:0005737	keratinocyte differentiation|cornified envelope|cytoplasm
A0A6P7EK09	calsyntenin-1 isoform X4 OS=Ovis aries OX=9940 GN=CLSTN1 PE=4 SV=1	CLSTN1	111.4	83.1	101.2	130.5	124.9	92.3	120.9	91.6	98.4	82.2	109.1	107.4	104.3	94.1	84.5	93.2	89.7	74.4	88.7	117.9	CLSTN1	101113351	calsyntenin-1 isoform X4	GO:0007156,GO:0042995,GO:0000139,GO:0016021,GO:0045202,GO:0001540,GO:0005509,GO:0019894,GO:0042988	homophilic cell adhesion via plasma membrane adhesion molecules|cell projection|Golgi membrane|integral component of membrane|synapse|amyloid-beta binding|calcium ion binding|kinesin binding|X11-like protein binding			KOG1834	[W]	Calsyntenin	Extracellular structures
A0A6P7EKK3	alpha-2-antiplasmin isoform X3 OS=Ovis aries OX=9940 GN=SERPINF2 PE=3 SV=1	SERPINF2	99.5	88.3	107	97.8	91	101.7	93.5	102.1	110.1	100.4	101.8	112.4	95.8	91.2	102.6	97.2	96.6	91.1	116.7	103.4	SERPINF2	101117258	alpha-2-antiplasmin isoform X3	GO:0051918,GO:0005615,GO:0004867	negative regulation of fibrinolysis|extracellular space|serine-type endopeptidase inhibitor activity	oas04610	Complement and coagulation cascades	KOG2392	[V]	Serpin	Defense mechanisms
A0A6P7EL00	LOW QUALITY PROTEIN: complement factor H-related protein 3-like OS=Ovis aries OX=9940 GN=LOC101114941 PE=4 SV=1	LOC101114941	100.6	82.7	127	62.5	65.7	111.1	122.4	115.6	66.6	155.5	88.8	87.9	136.5	103.7	91.3	90.1	73.8	86.5	132.3	99.4	LOC101114941	101114941	LOW QUALITY PROTEIN: complement factor H-related protein 3-like			oas04610	Complement and coagulation cascades
A0A6P7EL75	complement factor H OS=Ovis aries OX=9940 GN=LOC106990096 PE=4 SV=1	LOC106990096	116	98.8	104.8	63.9	83.5	107.2	90.5	95.8	88.5	120.2	99.5	89.2	106.7	99.5	100.3	121.5	76.9	102.5	119.5	115.4	LOC106990096	106990096	complement factor H			oas04610,oas05150	Complement and coagulation cascades|Staphylococcus aureus infection
A0A6P7EMI7	CD5 antigen-like OS=Ovis aries OX=9940 GN=LOC101113122 PE=4 SV=1	LOC101113122	91.4	104.3	96.5	96.2	82.3	132.8	71.2	80	95.2	68.9	107.2	91.3	88.2	112.5	87.3	132.4	92.9	184.9	81.8	102.6	LOC101113122	101113122	CD5 antigen-like	GO:0016020,GO:0005044	membrane|scavenger receptor activity
A0A6P7ENF3	short palate, lung and nasal epithelium carcinoma-associated protein 2A-like OS=Ovis aries OX=9940 GN=LOC114117619 PE=4 SV=1	LOC114117619	81.8	245	76.1	29.1	183.5	41.8	55.7	79.8	30.9	126	59.1	67.6	123.3	123	109.8	236.3	56.8	28.1	115.8	130.4	LOC114117619	114117619	short palate, lung and nasal epithelium carcinoma-associated protein 2A-like	GO:0008289	lipid binding
A0A6P7ENZ5	short palate, lung and nasal epithelium carcinoma-associated protein 2B-like OS=Ovis aries OX=9940 GN=LOC101107619 PE=4 SV=1	LOC101107619	67.7	106.8	92	82.9	102.5	115	120	133.4	99.2	90.8	77.2	107.9	131.5	107.4	104.9	72.1	107.8	118.4	64.5	98	LOC101107619	101107619	short palate, lung and nasal epithelium carcinoma-associated protein 2B-like	GO:0008289	lipid binding
A0A6P7EP28	complement factor H-like OS=Ovis aries OX=9940 GN=LOC114117340 PE=4 SV=1	LOC114117340	65	94.7	84.2	46.9	91.9	104.5	61.6	54.2	75.9	110.2	185.6	57.9	71.2	131.4	100	239	53.5	98.3	157.7	116.6	LOC114117340	114117340	complement factor H-like
A0A6P7ER70	Dipeptidase OS=Ovis aries OX=9940 GN=DPEP2 PE=3 SV=1	DPEP2	91.8	86.8	112.5	100.5	119.1	91.4	124.6	116.6	103.7	91.3	84.7	94.7	107.9	84.1	92	88.2	108.8	93.7	113.4	94.1	DPEP2	101110863	Dipeptidase	GO:0031225,GO:0016021,GO:0046872,GO:0070573	anchored component of membrane|integral component of membrane|metal ion binding|metallodipeptidase activity			KOG4127	[O]	Renal dipeptidase	Posttranslational modification, protein turnover, chaperones
A0A6P7ERT7	IgGFc-binding protein isoform X1 OS=Ovis aries OX=9940 GN=FCGBP PE=4 SV=1	FCGBP	76.2	104	169.9	33.6	98.4	74.3	113	87.9	27.8	89.7	80.1	133.3	163.3	24.7	210	82.2	79.3	90	187.8	74.7	FCGBP	101118213	IgGFc-binding protein isoform X1					KOG1216	[WV]	von Willebrand factor and related coagulation proteins	Extracellular structures |Defense mechanisms
A0A6P7ES80	apolipoprotein E OS=Ovis aries OX=9940 GN=APOE PE=3 SV=1	APOE	135.8	91.8	116.5	73.5	87	70.7	79.3	97.9	111.1	77.1	117.2	75.8	122.6	90.2	105.6	140.7	74.4	96	129.7	107.2	APOE	101112253	apolipoprotein E	GO:0006869,GO:0042157,GO:0034364,GO:0008289	lipid transport|lipoprotein metabolic process|high-density lipoprotein particle|lipid binding	oas04979,oas05010	Cholesterol metabolism|Alzheimer disease
A0A6P7ETJ7	alpha-1B-glycoprotein OS=Ovis aries OX=9940 GN=A1BG PE=4 SV=1	A1BG	45.6	67.6	192.3	105.7	72.9	64.4	53.7	174.3	104.1	85.7	133.9	79.3	127.2	109.3	94.5	55.1	133.9	73.3	151.7	75.7	A1BG	101119665	alpha-1B-glycoprotein	GO:0110165	cellular anatomical entity
A0A6P7ETY8	C-type lectin domain family 11 member A isoform X2 OS=Ovis aries OX=9940 GN=CLEC11A PE=4 SV=1	CLEC11A	79.5	87.9	97.9	68.4	126.8	66.9	107.6	111.2	62.6	102.3	114.3	126.6	52.1	63.4	133.2	88.7	119.4	58.3	202.8	130.2	CLEC11A	101119074	C-type lectin domain family 11 member A isoform X2	GO:0030246	carbohydrate binding			KOG4297	[TV]	C-type lectin	Signal transduction mechanisms |Defense mechanisms
A0A6P7EUK2	Cadherin-1 OS=Ovis aries OX=9940 GN=CDH1 PE=4 SV=1	CDH1	81.7	79.3	111.3	95.6	96.3	74	161.8	101.9	113.6	101.6	79.8	111.2	94.9	91.8	115.7	96.2	102.6	84.4	106.3	99.8	CDH1	101119747	Cadherin-1	GO:0007156,GO:0005794,GO:0016021,GO:0005886,GO:0005509	homophilic cell adhesion via plasma membrane adhesion molecules|Golgi apparatus|integral component of membrane|plasma membrane|calcium ion binding	oas04015,oas04390,oas04371,oas04514,oas04520,oas05200,oas05226,oas05216,oas05218,oas05219,oas05213,oas05100	Rap1 signaling pathway|Hippo signaling pathway|Apelin signaling pathway|Cell adhesion molecules|Adherens junction|Pathways in cancer|Gastric cancer|Thyroid cancer|Melanoma|Bladder cancer|Endometrial cancer|Bacterial invasion of epithelial cells	KOG3594	[S]	FOG: Cadherin repeats	Function unknown
A0A6P7EV74	CD44 antigen OS=Ovis aries OX=9940 GN=CD44 PE=4 SV=1	CD44	98.7	94.1	95.8	112	108.4	109.8	108.3	90.1	94.4	90.8	95.8	108	90.9	94.8	96.7	103.7	95.8	111	97.9	103.1	CD44	101113884	CD44 antigen	GO:0007155,GO:0016021,GO:0005902,GO:0005886,GO:0005540	cell adhesion|integral component of membrane|microvillus|plasma membrane|hyaluronic acid binding	oas04512,oas04640,oas05206,oas05205,oas05169	ECM-receptor interaction|Hematopoietic cell lineage|MicroRNAs in cancer|Proteoglycans in cancer|Epstein-Barr virus infection
A0A6P7EVA3	reticulocalbin-1 OS=Ovis aries OX=9940 GN=RCN1 PE=4 SV=1	RCN1	71.2	65.4	110.1	118.4	116.4	79.3	169.6	117.1	81.2	67.8	89.7	102.6	72	94.8	101.2	98.3	96.6	53.5	211.4	83.3	RCN1	101112346	reticulocalbin-1	GO:0005509	calcium ion binding			KOG4223	[TU]	Reticulocalbin, calumenin, DNA supercoiling factor, and related Ca2+-binding proteins of the CREC family (EF-Hand protein superfamily)	Signal transduction mechanisms |Intracellular trafficking, secretion, and vesicular transport
A0A6P7EWS6	Selenoprotein P OS=Ovis aries OX=9940 GN=SELENOP PE=3 SV=1	SELENOP	103	97.1	137.6	37.6	63.5	109	86	102.9	108.7	147.9	91.3	106.7	97.1	114.7	131.4	78.7	87.8	96.7	79.9	122.6	SELENOP	101101920	Selenoprotein P	GO:0005576,GO:0008430	extracellular region|selenium binding
A0A6P7EZE1	plasma protease C1 inhibitor OS=Ovis aries OX=9940 GN=SERPING1 PE=3 SV=1	SERPING1	104.4	101.1	107.2	82.5	109.1	108	86.8	92.5	106.3	85	110.4	108.6	98	126.4	105	99.4	81.6	100.4	94.9	92.3	SERPING1	101121454	plasma protease C1 inhibitor	GO:0045916,GO:0030193,GO:0005615,GO:0004867	negative regulation of complement activation|regulation of blood coagulation|extracellular space|serine-type endopeptidase inhibitor activity	oas04610,oas05133	Complement and coagulation cascades|Pertussis	KOG2392	[V]	Serpin	Defense mechanisms
A0A6P9FQM6	cysteine-rich secretory protein 3 precursor OS=Ovis aries OX=9940 GN=CRISP3 PE=3 SV=1	CRISP3	119.5	101.7	76.9	106.8	91.4	119.3	105.9	78.5	118.8	85.5	73.4	111.3	154.4	76.3	92.9	101.4	112.2	85.4	101.7	86.8	CRISP3	100462691	cysteine-rich secretory protein 3 precursor	GO:0005576	extracellular region			KOG3017	[S]	Defense-related protein containing SCP domain	Function unknown
A0A6P9FQN4	connective tissue growth factor precursor OS=Ovis aries OX=9940 GN=CCN2 PE=3 SV=1	CCN2	84	247.1	67.7	49.8	272.6	27.5	49.9	59	29.4	18.1	291.9	31.8	59.6	149.5	132.9	105.4	35.6	83.5	161.9	42.6	CCN2	100303607	connective tissue growth factor precursor	GO:0007165,GO:0005576	signal transduction|extracellular region	oas04390,oas04371	Hippo signaling pathway|Apelin signaling pathway
A0A6P9FQN9	phosphatidylcholine-sterol acyltransferase precursor OS=Ovis aries OX=9940 GN=LCAT PE=3 SV=1	LCAT	89.4	96.4	99	95.6	86.2	76.6	102.9	102.2	88.3	90.8	101.4	132.6	95.9	87.8	94.7	100.2	99.3	109.9	112.7	138.2	LCAT	100302343	phosphatidylcholine-sterol acyltransferase precursor	GO:0006629,GO:0016021,GO:0004607	lipid metabolic process|integral component of membrane|phosphatidylcholine-sterol O-acyltransferase activity	oas00564,oas04979	Glycerophospholipid metabolism|Cholesterol metabolism	KOG2369	[I]	Lecithin:cholesterol acyltransferase (LCAT)/Acyl-ceramide synthase	Lipid transport and metabolism
A0A6P9FQW5	cystatin C precursor OS=Ovis aries OX=9940 GN=CST3 PE=4 SV=1	CST3	61.9	99.1	116.5	104.3	140.6	78.9	144.5	120.3	90.2	81.5	93.2	75.5	83.4	111.9	88.6	110.8	99.3	78.9	117.8	102.8	CST3	101104079	cystatin C precursor	GO:0004869	cysteine-type endopeptidase inhibitor activity	oas04970	Salivary secretion
A0A835ZHN5	2-iminobutanoate/2-iminopropanoate deaminase OS=Ovis aries OX=9940 GN=JEQ12_020236 PE=3 SV=1	JEQ12_020236	47.6	145	110	97.6	80.1	120.6	157.4	82	93.5	75.1	88.8	50.8	138.8	107.5	87.7	68.3	129.5	62.5	146.4	110.8	JEQ12_020236	101105553	2-iminobutanoate/2-iminopropanoate deaminase					KOG2317	[J]	Putative translation initiation inhibitor UK114/IBM1	Translation, ribosomal structure and biogenesis
A0A835ZK46	Argininosuccinate lyase OS=Ovis aries OX=9940 GN=JEQ12_012574 PE=3 SV=1	JEQ12_012574	84.9	122.1	99.2	181.4	142.3	96.6	105.4	78.8	84.3	90.7	96.3	96.9	93.2	79	75.6	92.9	127	71.9	88.1	93.5	JEQ12_012574	101106412	Argininosuccinate lyase	GO:0042450,GO:0004056	arginine biosynthetic process via ornithine|argininosuccinate lyase activity	oas00250,oas00220	Alanine, aspartate and glutamate metabolism|Arginine biosynthesis	KOG1316	[E]	Argininosuccinate lyase	Amino acid transport and metabolism
A0A835ZKB3	Ig-like domain-containing protein OS=Ovis aries OX=9940 GN=JEQ12_012694 PE=3 SV=1	JEQ12_012694	37.9	31	39.2	104.1	144.9	31.2	39.1	32.1	80.3	108.7	33.4	411.7	112.2	107.9	118.1	32.2	312.2	63.3	93	67.6	JEQ12_012694	101123437	Ig-like domain-containing protein
A0A835ZMI7	Serum amyloid A protein OS=Ovis aries OX=9940 GN=JEQ12_010974 PE=3 SV=1	JEQ12_010974	145	16.2	23.5	70.3	72.4	110.5	18.4	23.4	101.8	69.4	56.2	18.7	82.5	69.4	106.8	570.6	17.6	67.3	216.5	143.7	JEQ12_010974	105601867	Serum amyloid A protein	GO:0005576	extracellular region
A0A835ZN13	ZP domain-containing protein OS=Ovis aries OX=9940 GN=JEQ12_012968 PE=4 SV=1	JEQ12_012968	92.1	80.6	102.9	81.1	92.3	68	136.8	106	85.2	105	100.8	90.2	120	93.1	93.3	111.9	110.6	107.3	103.5	119.2	JEQ12_012968	101115600	ZP domain-containing protein	GO:0005509	calcium ion binding
A0A835ZNR6	PDZ domain-containing protein OS=Ovis aries OX=9940 GN=JEQ12_011580 PE=3 SV=1	JEQ12_011580	112.4	87.2	96.7	92.5	88.8	109.4	98.7	103.1	108.8	109.9	108.5	86.9	95.7	92.8	87.2	109.1	87.9	100.1	123	101.2	JEQ12_011580	101120287	PDZ domain-containing protein	GO:0020037,GO:0005506,GO:0004181,GO:0004497,GO:0016705,GO:0008270	heme binding|iron ion binding|metallocarboxypeptidase activity|monooxygenase activity|oxidoreductase activity, acting on paired donors, with incorporation or reduction of molecular oxygen|zinc ion binding			KOG2649	[R]	Zinc carboxypeptidase	General function prediction only
A0A835ZPL0	SERPIN domain-containing protein OS=Ovis aries OX=9940 GN=JEQ12_008022 PE=3 SV=1	JEQ12_008022	103.8	81.9	127.8	151.7	87.8	125.7	63.9	106.6	107.6	27.4	104.7	87.8	32	93.9	117	111.8	86	153	139.3	90.4	JEQ12_008022	101116892	SERPIN domain-containing protein	GO:0005615,GO:0004867	extracellular space|serine-type endopeptidase inhibitor activity			KOG2392	[V]	Serpin	Defense mechanisms
A0A835ZPM7	Uncharacterized protein OS=Ovis aries OX=9940 GN=JEQ12_008125 PE=4 SV=1	JEQ12_008125	92.5	83.9	120.3	121.5	95	94.5	138.2	115.6	89.4	98.7	95.4	88.4	89.3	83.5	125.8	81.4	89.9	101.9	87	107.8	JEQ12_008125	101113211	Uncharacterized protein			oas04064,oas04020,oas04072,oas04151,oas04145,oas04640,oas04613,oas04650,oas04662,oas04664,oas04666,oas04672,oas05202,oas05171,oas05169,oas05135,oas05150,oas05152,oas05146,oas05140,oas05143,oas05310,oas05322,oas05323,oas05320,oas05330,oas05340,oas05414,oas05416	NF-kappa B signaling pathway|Calcium signaling pathway|Phospholipase D signaling pathway|PI3K-Akt signaling pathway|Phagosome|Hematopoietic cell lineage|Neutrophil extracellular trap formation|Natural killer cell mediated cytotoxicity|B cell receptor signaling pathway|Fc epsilon RI signaling pathway|Fc gamma R-mediated phagocytosis|Intestinal immune network for IgA production|Transcriptional misr…
A0A835ZQF6	Uncharacterized protein OS=Ovis aries OX=9940 GN=JEQ12_008123 PE=4 SV=1	JEQ12_008123	89.5	106.3	102.1	79.3	75.2	87.5	108.3	125.1	105.1	122.7	99.6	104.2	101.8	90	106.2	85.8	91.5	124.8	84.7	110.2	JEQ12_008123	101113211	Uncharacterized protein			oas04064,oas04020,oas04072,oas04151,oas04145,oas04640,oas04613,oas04650,oas04662,oas04664,oas04666,oas04672,oas05202,oas05171,oas05169,oas05135,oas05150,oas05152,oas05146,oas05140,oas05143,oas05310,oas05322,oas05323,oas05320,oas05330,oas05340,oas05414,oas05416	NF-kappa B signaling pathway|Calcium signaling pathway|Phospholipase D signaling pathway|PI3K-Akt signaling pathway|Phagosome|Hematopoietic cell lineage|Neutrophil extracellular trap formation|Natural killer cell mediated cytotoxicity|B cell receptor signaling pathway|Fc epsilon RI signaling pathway|Fc gamma R-mediated phagocytosis|Intestinal immune network for IgA production|Transcriptional misr…
A0A835ZR46	Ig-like domain-containing protein OS=Ovis aries OX=9940 GN=JEQ12_007509 PE=4 SV=1	JEQ12_007509	149.5	36.9	34.3	173.7	69.9	31.3	157.1	294.2	194.1	62.5	33.8	30.2	60.7	65.3	77.9	190.1	42.6	63	54.3	178.6	JEQ12_007509	114108841	Ig-like domain-containing protein
A0A835ZR59	Uncharacterized protein OS=Ovis aries OX=9940 GN=JEQ12_007498 PE=4 SV=1	JEQ12_007498	38.7	83.4	68.1	106.4	87.3	199.5	95.6	29.3	46.1	57.4	112.8	136.6	98.2	114.5	108.5	96.6	139.2	141.9	116.8	122.9	JEQ12_007498	114118871	Uncharacterized protein
A0A835ZRX6	Complement component C9 OS=Ovis aries OX=9940 GN=JEQ12_006902 PE=3 SV=1	JEQ12_006902	125.2	99.6	101.1	9.7	92.8	128.8	83.6	98.8	21.5	226.8	106.1	84.8	147.4	19.5	160.9	97.6	74.6	123.7	32.8	164.9	JEQ12_006902	101105026	Complement component C9	GO:0006955,GO:0005579	immune response|membrane attack complex	oas04610,oas05171,oas05146,oas05322,oas05020	Complement and coagulation cascades|Coronavirus disease - COVID-19|Amoebiasis|Systemic lupus erythematosus|Prion disease
A0A835ZRY0	Ig-like domain-containing protein OS=Ovis aries OX=9940 GN=JEQ12_007502 PE=4 SV=1	JEQ12_007502	123.2	92.8	81.4	129	32.3	122.6	145.1	96.9	92	76.4	58.8	65.2	38.9	99	88.6	110	103.9	115.4	108	220.4	JEQ12_007502	114108841	Ig-like domain-containing protein
A0A835ZRY9	Uncharacterized protein OS=Ovis aries OX=9940 GN=JEQ12_007517 PE=4 SV=1	JEQ12_007517	109.6	60.5	81.5	135.9	91.1	85.7	114.2	205.5	134.5	76.7	88.6	72.6	74.1	64.2	120.1	121.5	60.3	67.7	103.5	132.1	JEQ12_007517	114108841	Uncharacterized protein
A0A835ZST9	Ig-like domain-containing protein OS=Ovis aries OX=9940 GN=JEQ12_007510 PE=4 SV=1	JEQ12_007510	122.7	90	89.4	172.7	129.2	58.5	154.6	165.2	111.3	46.3	101.8	45.3	71.1	50.2	79	117.9	54.6	88	145.4	106.8	JEQ12_007510	114108841	Ig-like domain-containing protein
A0A835ZT31	Proteasome subunit alpha type-1 OS=Ovis aries OX=9940 GN=JEQ12_006056 PE=3 SV=1	JEQ12_006056	65.8	111.9	117.1	121.9	96.6	72.7	149.6	124.7	97.1	103.5	72.4	87.7	111.7	94.2	85.5	85.4	112.7	96.5	100.5	92.4	JEQ12_006056	101118048	Proteasome subunit alpha type-1	GO:0006511,GO:0019773	ubiquitin-dependent protein catabolic process|proteasome core complex, alpha-subunit complex	oas03050,oas05010,oas05012,oas05014,oas05016,oas05017,oas05020,oas05022	Proteasome|Alzheimer disease|Parkinson disease|Amyotrophic lateral sclerosis|Huntington disease|Spinocerebellar ataxia|Prion disease|Pathways of neurodegeneration - multiple diseases	KOG0863	[O]	20S proteasome, regulatory subunit alpha type PSMA1/PRE5	Posttranslational modification, protein turnover, chaperones
A0A835ZVG3	PSI domain-containing protein OS=Ovis aries OX=9940 GN=JEQ12_004149 PE=3 SV=1	JEQ12_004149	93.9	77.8	97.7	107.6	110.4	103.1	101.2	92.9	108.1	87.2	114.1	114	70.2	103.2	91.8	111.6	93.7	117.7	113.9	90	JEQ12_004149	101101908	PSI domain-containing protein					KOG3848	[W]	Extracellular protein TEM7, contains PSI domain (tumor endothelial marker in humans)	Extracellular structures
A0A835ZVZ1	IF rod domain-containing protein OS=Ovis aries OX=9940 GN=JEQ12_002760 PE=3 SV=1	JEQ12_002760	76.5	93.8	103.6	64.4	70.8	56.5	96.9	59.7	75.5	80.1	83.9	151.3	141.9	97.1	143.4	155.5	122.3	91.5	71.1	164.3	JEQ12_002760	101108147	IF rod domain-containing protein	GO:0005198	structural molecule activity	oas04915,oas05150	Estrogen signaling pathway|Staphylococcus aureus infection
A0A835ZW28	Uncharacterized protein OS=Ovis aries OX=9940 GN=JEQ12_004112 PE=3 SV=1	JEQ12_004112	84.9	126	105.4	35.9	122.2	88.5	104.1	104.1	30.4	326.7	87.3	104.9	38.8	26.4	172.4	101.7	93.3	33.6	24.8	188.7	JEQ12_004112	101114796	Uncharacterized protein	GO:0030212,GO:0004867	hyaluronan metabolic process|serine-type endopeptidase inhibitor activity
A0A835ZWQ5	Aminopeptidase OS=Ovis aries OX=9940 GN=JEQ12_007723 PE=3 SV=1	JEQ12_007723	100.9	84.9	90.1	103.3	95.7	107.3	113.2	89.7	79.5	124.6	88.9	94	103.3	86.7	89.9	108.9	122.2	112.1	127.9	77.1	JEQ12_007723	101104860	Aminopeptidase	GO:0008237,GO:0008270	metallopeptidase activity|zinc ion binding	oas00480,oas04640,oas04614	Glutathione metabolism|Hematopoietic cell lineage|Renin-angiotensin system	KOG1046	[EO]	Puromycin-sensitive aminopeptidase and related aminopeptidases	Amino acid transport and metabolism |Posttranslational modification, protein turnover, chaperones
A0A835ZX29	Uncharacterized protein OS=Ovis aries OX=9940 GN=JEQ12_008388 PE=3 SV=1	JEQ12_008388	103	97	123.8	2.9	129.3	105.2	102.5	95.6	93.7	146	113	77	69.4	92.5	136.4	96.2	86.8	118.3	145.8	65.7	JEQ12_008388	101109217	Uncharacterized protein	GO:0030212,GO:0004867	hyaluronan metabolic process|serine-type endopeptidase inhibitor activity
A0A835ZX46	SERPIN domain-containing protein OS=Ovis aries OX=9940 GN=JEQ12_008023 PE=3 SV=1	JEQ12_008023	114.6	94.6	92.1	80.7	98.5	99.7	76.8	112.7	109.2	99.6	135.3	89.8	83.3	89.8	99.3	110	74.4	78.7	161.1	99.7	JEQ12_008023	101119509	SERPIN domain-containing protein	GO:0005615,GO:0004867	extracellular space|serine-type endopeptidase inhibitor activity			KOG2392	[V]	Serpin	Defense mechanisms
A0A835ZX73	Uncharacterized protein OS=Ovis aries OX=9940 GN=JEQ12_008126 PE=4 SV=1	JEQ12_008126	98.2	89.3	89.8	100.6	74.3	151.5	82.2	89.4	99.2	64.6	113.2	87.2	81.9	115.7	74.6	109.5	89.7	202.4	91.5	95.2	JEQ12_008126	101113211	Uncharacterized protein			oas04064,oas04020,oas04072,oas04151,oas04145,oas04640,oas04613,oas04650,oas04662,oas04664,oas04666,oas04672,oas05202,oas05171,oas05169,oas05135,oas05150,oas05152,oas05146,oas05140,oas05143,oas05310,oas05322,oas05323,oas05320,oas05330,oas05340,oas05414,oas05416	NF-kappa B signaling pathway|Calcium signaling pathway|Phospholipase D signaling pathway|PI3K-Akt signaling pathway|Phagosome|Hematopoietic cell lineage|Neutrophil extracellular trap formation|Natural killer cell mediated cytotoxicity|B cell receptor signaling pathway|Fc epsilon RI signaling pathway|Fc gamma R-mediated phagocytosis|Intestinal immune network for IgA production|Transcriptional misr…
A0A835ZXZ8	Uncharacterized protein OS=Ovis aries OX=9940 GN=JEQ12_007499 PE=4 SV=1	JEQ12_007499	46.1	49.2	89.6	180.8	86.5	91.1	125.3	177.2	103.1	92	77.3	180.6	87	95.5	93.1	84.3	79.3	107.1	40.8	114	JEQ12_007499	114108841	Uncharacterized protein
A0A835ZY78	Ig-like domain-containing protein OS=Ovis aries OX=9940 GN=JEQ12_007497 PE=4 SV=1	JEQ12_007497	13.2	57.8	137.9	80.3	177.8	111.7	76.7	13	73	71.9	153.3	212.2	95.6	61.9	99.3	68.6	155.6	156.8	89.7	93.8	JEQ12_007497	114108841	Ig-like domain-containing protein
A0A835ZY90	Ig-like domain-containing protein OS=Ovis aries OX=9940 GN=JEQ12_007512 PE=4 SV=1	JEQ12_007512	133.9	81	87.5	131.9	105.7	53.6	130.6	53.6	100.8	52	89	53.5	44.9	44.8	78.6	142	175.3	98.8	295.5	47.1	JEQ12_007512	114108841	Ig-like domain-containing protein
A0A835ZYK2	SERPIN domain-containing protein OS=Ovis aries OX=9940 GN=JEQ12_008024 PE=3 SV=1	JEQ12_008024	103	84.1	103.3	88.6	95.4	132.9	57.5	106.8	130.2	119.3	99.6	115	79.4	64.2	99.1	100.2	97.7	109	131.7	83.1	JEQ12_008024	105614179	SERPIN domain-containing protein	GO:0005615,GO:0004867	extracellular space|serine-type endopeptidase inhibitor activity			KOG2392	[V]	Serpin	Defense mechanisms
A0A835ZYS9	Uncharacterized protein OS=Ovis aries OX=9940 GN=JEQ12_002759 PE=3 SV=1	JEQ12_002759	71.7	97.9	107.5	85.7	79.1	75.7	93.5	71.5	67.2	66.6	71.1	140.9	152	98.4	138.9	188	82.1	116.3	76.9	119	JEQ12_002759	101118712	Uncharacterized protein	GO:0005198	structural molecule activity	oas04915,oas05150	Estrogen signaling pathway|Staphylococcus aureus infection
A0A835ZZR0	Uncharacterized protein OS=Ovis aries OX=9940 GN=JEQ12_007500 PE=4 SV=1	JEQ12_007500	97.9	87.5	102.5	94	79.5	127.7	119.7	71.1	92	97.1	84	109.3	82.8	87	125.8	90.7	109.6	98	111.5	132.3	JEQ12_007500	114108841	Uncharacterized protein
A0A835ZZS3	Ig-like domain-containing protein OS=Ovis aries OX=9940 GN=JEQ12_007515 PE=4 SV=1	JEQ12_007515	102.5	84	110.1	86.1	76.2	108.3	110.3	101.4	82	103.8	115	106.4	70.5	99.2	177.5	80.6	81.3	107	79.2	118.6	JEQ12_007515	114108841	Ig-like domain-containing protein
A0A835ZZU8	Sphingomyelin phosphodiesterase OS=Ovis aries OX=9940 GN=JEQ12_006160 PE=3 SV=1	JEQ12_006160	139.6	85.6	92.4	92.2	72.5	86.9	77.7	92.1	95.6	107.5	104.1	121.2	96.5	103.3	85.4	104.9	95.6	53.1	175.1	118.8	JEQ12_006160	100307047	Sphingomyelin phosphodiesterase	GO:0006685,GO:0004767	sphingomyelin catabolic process|sphingomyelin phosphodiesterase activity	oas00600,oas04071,oas04142,oas04217	Sphingolipid metabolism|Sphingolipid signaling pathway|Lysosome|Necroptosis	KOG3770	[I]	Acid sphingomyelinase and PHM5 phosphate metabolism protein	Lipid transport and metabolism
A0A836A391	Alpha-1,6-mannosyl-glycoprotein 2-beta-N-acetylglucosaminyltransferase OS=Ovis aries OX=9940 GN=JEQ12_018151 PE=3 SV=1	JEQ12_018151	87	103.6	80.7	94.5	103	108.8	97.9	109.8	105.9	92.5	128.3	94	94.6	90.9	107.8	103.6	86.4	95.1	106.2	109.7	JEQ12_018151	101122525	Alpha-1,6-mannosyl-glycoprotein 2-beta-N-acetylglucosaminyltransferase	GO:0009312,GO:0005795,GO:0016021,GO:0008455	oligosaccharide biosynthetic process|Golgi stack|integral component of membrane|alpha-1,6-mannosylglycoprotein 2-beta-N-acetylglucosaminyltransferase activity	oas00510,oas00513	N-Glycan biosynthesis|Various types of N-glycan biosynthesis	KOG2791	[G]	N-acetylglucosaminyltransferase	Carbohydrate transport and metabolism
A0A836A3A1	Alpha-1,4 glucan phosphorylase OS=Ovis aries OX=9940 GN=JEQ12_018166 PE=3 SV=1	JEQ12_018166	87.6	155.5	123.1	205.3	118.5	76.4	118.1	99.1	75.9	78	61.7	93.2	90.5	82.6	95.2	86.6	98.7	69.1	97.8	87.1	JEQ12_018166	554320	Alpha-1,4 glucan phosphorylase	GO:0005975,GO:0008184,GO:0030170	carbohydrate metabolic process|glycogen phosphorylase activity|pyridoxal phosphate binding	oas00500,oas04217,oas04910,oas04922,oas04931	Starch and sucrose metabolism|Necroptosis|Insulin signaling pathway|Glucagon signaling pathway|Insulin resistance	KOG2099	[G]	Glycogen phosphorylase	Carbohydrate transport and metabolism
A0A836A490	Receptor protein-tyrosine kinase OS=Ovis aries OX=9940 GN=JEQ12_016962 PE=3 SV=1	JEQ12_016962	128.1	91.8	126.1	90.7	100.8	99.9	116.3	95.2	120.1	95.5	71	84.4	107.1	72.7	69.3	96.4	90.7	94.1	147.2	102.4	JEQ12_016962	101109969	Receptor protein-tyrosine kinase	GO:0019221,GO:0007169,GO:0005524,GO:0019955,GO:0004714	cytokine-mediated signaling pathway|transmembrane receptor protein tyrosine kinase signaling pathway|ATP binding|cytokine binding|transmembrane receptor protein tyrosine kinase activity	oas04010,oas04014,oas04015,oas04151,oas04060,oas04061,oas04640,oas04380,oas05200,oas05202,oas05221	MAPK signaling pathway|Ras signaling pathway|Rap1 signaling pathway|PI3K-Akt signaling pathway|Cytokine-cytokine receptor interaction|Viral protein interaction with cytokine and cytokine receptor|Hematopoietic cell lineage|Osteoclast differentiation|Pathways in cancer|Transcriptional misregulation in cancer|Acute myeloid leukemia	KOG0200	[T]	Fibroblast/platelet-derived growth factor receptor and related receptor tyrosine kinases	Signal transduction mechanisms
A0A836A4Z2	Hcy-binding domain-containing protein OS=Ovis aries OX=9940 GN=JEQ12_017779 PE=4 SV=1	JEQ12_017779	67.3	219.8	88.3	294	216.8	55.2	98.6	83.8	41	49.3	55.6	82	73.6	65.2	78.6	127.3	122.1	52.5	59.3	69.9	JEQ12_017779	101113853	Hcy-binding domain-containing protein	GO:0009086,GO:0047150,GO:0008270	methionine biosynthetic process|betaine-homocysteine S-methyltransferase activity|zinc ion binding	oas00260,oas00270	Glycine, serine and threonine metabolism|Cysteine and methionine metabolism	KOG1579	[E]	Homocysteine S-methyltransferase	Amino acid transport and metabolism
A0A836A4Z5	Uncharacterized protein OS=Ovis aries OX=9940 GN=JEQ12_015489 PE=4 SV=1	JEQ12_015489	101.2	78	92.7	91.9	104.5	95.9	131.5	105.1	102.7	102.8	90.1	95.1	88.3	98.4	99.6	109.4	101	89.6	123.6	98.6	JEQ12_015489	101105743	Uncharacterized protein			oas04151,oas04512,oas04510,oas05200,oas05222,oas05165,oas05146,oas05145	PI3K-Akt signaling pathway|ECM-receptor interaction|Focal adhesion|Pathways in cancer|Small cell lung cancer|Human papillomavirus infection|Amoebiasis|Toxoplasmosis	KOG0994	[W]	Extracellular matrix glycoprotein Laminin subunit beta	Extracellular structures
A0A836A5N2	Uncharacterized protein OS=Ovis aries OX=9940 GN=JEQ12_003956 PE=4 SV=1	JEQ12_003956	99.5	96.7	105.4	79.5	138.3	100.3	95.3	116	97.5	73.9	104.4	63.7	112.5	126.6	99.5	156.2	62.5	105.3	80.4	86.4	JEQ12_003956	101110076	Uncharacterized protein	GO:0006955,GO:0030247,GO:0005044	immune response|polysaccharide binding|scavenger receptor activity			KOG1565	[OW]	Gelatinase A and related matrix metalloproteases	Posttranslational modification, protein turnover, chaperones |Extracellular structures
A0A836A6M4	Vitellogenin domain-containing protein OS=Ovis aries OX=9940 GN=JEQ12_013685 PE=4 SV=1	JEQ12_013685	91.4	65.1	114.7	61.8	88	76.6	66.1	110.8	87.1	71.1	149.8	100.2	95.8	105.9	117.3	151.6	73.6	138.4	97.3	137.3	JEQ12_013685	101107590	Vitellogenin domain-containing protein	GO:0005319	lipid transporter activity	oas04975,oas04979,oas04977,oas05417	Fat digestion and absorption|Cholesterol metabolism|Vitamin digestion and absorption|Lipid and atherosclerosis	KOG4338	[I]	Predicted lipoprotein	Lipid transport and metabolism
A0A836A7C4	Antithrombin-III OS=Ovis aries OX=9940 GN=JEQ12_003887 PE=3 SV=1	JEQ12_003887	91.2	92.3	93.9	100	85.3	106.3	107.1	99.6	109.6	110.2	90.6	123.4	111.7	104.6	95.8	90	105.6	102.3	84.3	96.3	JEQ12_003887	443407	Antithrombin-III	GO:2000266,GO:0005615,GO:0008201,GO:0004867	regulation of blood coagulation, intrinsic pathway|extracellular space|heparin binding|serine-type endopeptidase inhibitor activity	oas04610	Complement and coagulation cascades	KOG2392	[V]	Serpin	Defense mechanisms
A0A836A7H0	Uncharacterized protein OS=Ovis aries OX=9940 GN=JEQ12_004358 PE=4 SV=1	JEQ12_004358	93.2	103.6	101.1	117.7	83.6	91	84.2	105	123.5	86.4	82.2	107	101.6	103.8	108.2	113.1	119.6	94.8	86.5	93.9	JEQ12_004358	100188914	Uncharacterized protein					KOG1388	[TV]	Attractin and platelet-activating factor acetylhydrolase	Signal transduction mechanisms |Defense mechanisms
A0A836A7N6	Uncharacterized protein OS=Ovis aries OX=9940 GN=JEQ12_016051 PE=3 SV=1	JEQ12_016051	91.4	98.1	103	101.8	108.8	77.6	163.2	88.9	89.2	101.6	75.5	96.1	101.5	81.6	90.2	91.1	115	82.5	127.5	115.2	JEQ12_016051	101107864	Uncharacterized protein	GO:0007155,GO:0005576,GO:0005509	cell adhesion|extracellular region|calcium ion binding	oas04151,oas04512,oas04145,oas04510,oas05165,oas05144	PI3K-Akt signaling pathway|ECM-receptor interaction|Phagosome|Focal adhesion|Human papillomavirus infection|Malaria
A0A836A7W4	Uncharacterized protein OS=Ovis aries OX=9940 GN=JEQ12_014360 PE=3 SV=1	JEQ12_014360	71	90.8	84.4	85.3	101.6	69.3	91	70.4	80	70.7	71.7	133.7	177.8	94.9	115.1	232.7	85	101.5	59.9	113.2	JEQ12_014360	100526789	Uncharacterized protein	GO:0045095	keratin filament
A0A836A854	Uncharacterized protein OS=Ovis aries OX=9940 GN=JEQ12_016306 PE=4 SV=1	JEQ12_016306	107.8	108.4	115.4	104.3	70.5	118.7	79.2	93.3	120	92.8	103.4	79.2	104.1	105.6	101	106.4	88.2	136	75.3	90.3	JEQ12_016306	101115706	Uncharacterized protein	GO:0005615,GO:0004866,GO:0016491	extracellular space|endopeptidase inhibitor activity|oxidoreductase activity			KOG1366	[O]	Alpha-macroglobulin	Posttranslational modification, protein turnover, chaperones
A0A836A8U4	Pyruvate kinase OS=Ovis aries OX=9940 GN=JEQ12_017855 PE=3 SV=1	JEQ12_017855	85.5	108.8	125.6	88.7	98.1	76.5	101.8	121.9	86.6	99.5	76.8	103.8	107.9	94.2	80.4	95.7	103.6	122.6	117.8	104.1	JEQ12_017855	114108635	Pyruvate kinase	GO:0000287,GO:0030955,GO:0004743	magnesium ion binding|potassium ion binding|pyruvate kinase activity	oas00010,oas00620,oas04922,oas05203,oas05230,oas05165,oas04930	Glycolysis / Gluconeogenesis|Pyruvate metabolism|Glucagon signaling pathway|Viral carcinogenesis|Central carbon metabolism in cancer|Human papillomavirus infection|Type II diabetes mellitus	KOG2323	[G]	Pyruvate kinase	Carbohydrate transport and metabolism
A0A836A8U6	LAM_G_DOMAIN domain-containing protein OS=Ovis aries OX=9940 GN=JEQ12_003079 PE=4 SV=1	JEQ12_003079	85.9	117.5	94.8	90	82.6	103.1	103.6	93.8	120.7	114	73.9	118.6	102.8	99.1	94.4	104	104.9	97	97.5	101.8	JEQ12_003079	101102995	LAM_G_DOMAIN domain-containing protein
A0A836A9I6	Uncharacterized protein OS=Ovis aries OX=9940 GN=JEQ12_013894 PE=4 SV=1	JEQ12_013894	64.4	79.4	80.2	81.8	64.6	126.1	150.3	112.7	108.5	78.6	100.7	63.4	75.4	75.8	100.5	121.7	101.1	208.5	108.3	98.1	JEQ12_013894	114108841	Uncharacterized protein
A0A836A9J8	Kinesin-like protein OS=Ovis aries OX=9940 GN=JEQ12_008705 PE=3 SV=1	JEQ12_008705	89.8	99.2	109.8	96.2	85.6	95.6	110.1	104.6	106	115.2	97.2	105.2	99.1	105.1	107.8	102.7	85.8	91.4	88.1	105.5	JEQ12_008705	101119620	Kinesin-like protein	GO:0007018,GO:0005524,GO:0008017,GO:0003777,GO:0004867	microtubule-based movement|ATP binding|microtubule binding|microtubule motor activity|serine-type endopeptidase inhibitor activity			KOG4280	[Z]	Kinesin-like protein	Cytoskeleton
A0A836AC19	Malic enzyme OS=Ovis aries OX=9940 GN=JEQ12_018627 PE=3 SV=1	JEQ12_018627	89.7	85.5	107.2	109	80.8	83.4	72.4	117.9	71.2	91.2	94.3	103.4	142.9	78.1	103.6	104.6	141.7	88.5	103.1	131.6	JEQ12_018627	100189620	Malic enzyme	GO:0004471,GO:0051287	malate dehydrogenase (decarboxylating) (NAD+) activity|NAD binding	oas00620,oas03320	Pyruvate metabolism|PPAR signaling pathway	KOG1257	[C]	NADP+-dependent malic enzyme	Energy production and conversion
A0A836AC75	Complement C3 OS=Ovis aries OX=9940 GN=JEQ12_016412 PE=4 SV=1	JEQ12_016412	102.3	98.7	107.1	77.3	95.1	112.9	92.7	113.7	111.2	115.2	88.2	87.7	99.7	99.7	91.7	107.7	89	89.4	119.6	101	JEQ12_016412	101108131	Complement C3	GO:0006956,GO:0006954,GO:0005615,GO:0004866	complement activation|inflammatory response|extracellular space|endopeptidase inhibitor activity	oas04080,oas04145,oas04610,oas04613,oas05203,oas05171,oas05168,oas05167,oas05133,oas05134,oas05150,oas05152,oas05140,oas05142,oas05322,oas04936	Neuroactive ligand-receptor interaction|Phagosome|Complement and coagulation cascades|Neutrophil extracellular trap formation|Viral carcinogenesis|Coronavirus disease - COVID-19|Herpes simplex virus 1 infection|Kaposi sarcoma-associated herpesvirus infection|Pertussis|Legionellosis|Staphylococcus aureus infection|Tuberculosis|Leishmaniasis|Chagas disease|Systemic lupus erythematosus|Alcoholic liv…	KOG1366	[O]	Alpha-macroglobulin	Posttranslational modification, protein turnover, chaperones
A0A836ACY8	Uncharacterized protein OS=Ovis aries OX=9940 GN=JEQ12_000385 PE=3 SV=1	JEQ12_000385	60.2	117.1	43.8	77	72.7	56.4	218.2	178.4	84.5	150.1	163.5	56.7	78.2	100.6	115.5	50.2	55.3	114.6	97.1	109.6	JEQ12_000385	101102522	Uncharacterized protein	GO:0006955,GO:0005579	immune response|membrane attack complex	oas04610,oas05171,oas05146,oas05322,oas05020	Complement and coagulation cascades|Coronavirus disease - COVID-19|Amoebiasis|Systemic lupus erythematosus|Prion disease
A0A836AE40	Uncharacterized protein OS=Ovis aries OX=9940 GN=JEQ12_015007 PE=4 SV=1	JEQ12_015007	112.1	115.4	107.5	80.9	115.5	71.4	99.9	102.5	100.2	95.7	106.8	96.5	99.9	103.8	112.5	104.6	83.3	91.9	102.6	96.9	JEQ12_015007	101107688	Uncharacterized protein	GO:0006958,GO:0005509,GO:0004252	complement activation, classical pathway|calcium ion binding|serine-type endopeptidase activity	oas04610,oas05171,oas05133,oas05150,oas05322	Complement and coagulation cascades|Coronavirus disease - COVID-19|Pertussis|Staphylococcus aureus infection|Systemic lupus erythematosus	KOG3627	[E]	Trypsin	Amino acid transport and metabolism
A0A836AEV3	Uncharacterized protein OS=Ovis aries OX=9940 GN=JEQ12_001435 PE=4 SV=1	JEQ12_001435	94.3	89.2	93.4	104.1	96.3	84.2	133.4	104.1	92.1	100.1	79.6	113.6	107.8	85.8	96.4	106.7	101.6	95.7	113.5	108.1	JEQ12_001435	101121656	Uncharacterized protein	GO:0007043,GO:0007507,GO:0055085,GO:0016020,GO:0005509	cell-cell junction assembly|heart development|transmembrane transport|membrane|calcium ion binding
A0A836AFF8	Uncharacterized protein OS=Ovis aries OX=9940 GN=JEQ12_017500 PE=4 SV=1	JEQ12_017500	93.9	106.6	86.8	119.9	109.3	102	106.5	96.3	94.9	103.8	86.4	115.2	101.6	101.9	94.3	89.1	117.3	93.7	82	98.8	JEQ12_017500	443393	Uncharacterized protein	GO:0005615	extracellular space	oas04918	Thyroid hormone synthesis
A0A836AFX3	Uncharacterized protein OS=Ovis aries OX=9940 GN=JEQ12_009354 PE=3 SV=1	JEQ12_009354	91.6	118.8	81.5	109.7	86.2	129.5	113.2	99.8	97.7	94.2	84	88.7	107.7	87.1	100.8	107.8	85.1	98.5	110.7	107.3	JEQ12_009354	101111693	Uncharacterized protein	GO:0008234,GO:0004222	cysteine-type peptidase activity|metalloendopeptidase activity			KOG3607	[O]	Meltrins, fertilins and related Zn-dependent metalloproteinases of the ADAMs family	Posttranslational modification, protein turnover, chaperones
A0A836AG28	Uncharacterized protein OS=Ovis aries OX=9940 GN=JEQ12_016980 PE=3 SV=1	JEQ12_016980	109.1	110.7	88.2	102.1	85.7	123	71.2	100.9	111.2	89.2	107.7	101.4	109.4	103.6	96.7	100.8	86.8	110.5	96.8	94.9	JEQ12_016980	101104397	Uncharacterized protein	GO:0006979,GO:0004602	response to oxidative stress|glutathione peroxidase activity	oas00590,oas00480,oas04918,oas05014,oas05016,oas05022	Arachidonic acid metabolism|Glutathione metabolism|Thyroid hormone synthesis|Amyotrophic lateral sclerosis|Huntington disease|Pathways of neurodegeneration - multiple diseases	KOG1651	[O]	Glutathione peroxidase	Posttranslational modification, protein turnover, chaperones
A0A836AHB6	Uncharacterized protein OS=Ovis aries OX=9940 GN=JEQ12_001511 PE=4 SV=1	JEQ12_001511	90.9	107.9	89.6	75.7	88	85.2	150.2	82.5	97.3	158.3	70.5	115.7	82.7	59.2	108.4	99.9	107.6	74.6	126.7	129.1	JEQ12_001511	101113377	Uncharacterized protein	GO:0004869	cysteine-type endopeptidase inhibitor activity
A0A836AHK6	Uncharacterized protein OS=Ovis aries OX=9940 GN=JEQ12_001503 PE=4 SV=1	JEQ12_001503	98.9	98.4	136.9	85.7	80.6	93	105.1	93.4	100.7	93.8	82.9	96.6	97.7	78.4	110.9	98.2	96.6	96.3	125.2	130.7	JEQ12_001503	101111065	Uncharacterized protein	GO:0005509,GO:0004252	calcium ion binding|serine-type endopeptidase activity	oas04610,oas05171,oas05150	Complement and coagulation cascades|Coronavirus disease - COVID-19|Staphylococcus aureus infection	KOG3627	[E]	Trypsin	Amino acid transport and metabolism
A0A836AL62	Uncharacterized protein OS=Ovis aries OX=9940 GN=JEQ12_008933 PE=4 SV=1	JEQ12_008933	140	104.6	67.5	86.3	91.4	61.2	134.6	105.3	114.6	114.4	71.4	104	74.7	80.9	123.2	115	96.5	69.8	137.2	107.5	JEQ12_008933	101112701	Uncharacterized protein	GO:0004222	metalloendopeptidase activity			KOG3607	[O]	Meltrins, fertilins and related Zn-dependent metalloproteinases of the ADAMs family	Posttranslational modification, protein turnover, chaperones
A0A836AM15	Threonine--tRNA ligase OS=Ovis aries OX=9940 GN=JEQ12_000810 PE=3 SV=1	JEQ12_000810	123.7	75.3	87.7	55.2	97	85.1	78.9	130.2	58.5	95.5	161.1	74.1	90.8	119.4	109.6	103	80.9	94.5	194.2	85.2	JEQ12_000810	101105117	Threonine--tRNA ligase	GO:0007165,GO:0006435,GO:0005737,GO:0005615,GO:0005524,GO:0004829	signal transduction|threonyl-tRNA aminoacylation|cytoplasm|extracellular space|ATP binding|threonine-tRNA ligase activity	oas00970	Aminoacyl-tRNA biosynthesis	KOG1637	[J]	Threonyl-tRNA synthetase	Translation, ribosomal structure and biogenesis
A0A836AM90	40S ribosomal protein S7 OS=Ovis aries OX=9940 GN=JEQ12_008667 PE=3 SV=1	JEQ12_008667	89.8	89	117.9	98.2	100.4	92.3	118.1	97.6	87.8	109.9	88.3	108.3	101.6	78.1	88.4	94.2	104.5	101.7	121.8	112	JEQ12_008667	101120299	40S ribosomal protein S7	GO:0006412,GO:0005840,GO:0003735	translation|ribosome|structural constituent of ribosome	oas04145	Phagosome	KOG3320	[J]	40S ribosomal protein S7	Translation, ribosomal structure and biogenesis
A0A836AMF9	Aldehyde oxidase OS=Ovis aries OX=9940 GN=JEQ12_009743 PE=3 SV=1	JEQ12_009743	80.4	50.2	114.1	155.9	81.8	85.6	95.6	130.2	91.2	85.2	85.2	150.7	110.6	68.9	100.9	89.8	118.2	120.2	79.2	106.1	JEQ12_009743	101104808	Aldehyde oxidase	GO:0051537,GO:0071949,GO:0005506,GO:0051287,GO:0016491	2 iron, 2 sulfur cluster binding|FAD binding|iron ion binding|NAD binding|oxidoreductase activity	oas00280,oas00350,oas00380,oas00750,oas00760,oas00830,oas00982,oas04630	Valine, leucine and isoleucine degradation|Tyrosine metabolism|Tryptophan metabolism|Vitamin B6 metabolism|Nicotinate and nicotinamide metabolism|Retinol metabolism|Drug metabolism - cytochrome P450|JAK-STAT signaling pathway	KOG0430	[F]	Xanthine dehydrogenase	Nucleotide transport and metabolism
A0A836APE8	Uncharacterized protein OS=Ovis aries OX=9940 GN=JEQ12_001018 PE=4 SV=1	JEQ12_001018	35.7	255.3	57	64.9	57.6	46.3	44.2	47.9	54.7	46.8	43.1	357.8	63.4	54.9	67.3	58.5	54.3	77.6	52.6	460.3	JEQ12_001018	101113122	Uncharacterized protein	GO:0016020,GO:0005044	membrane|scavenger receptor activity
A0A836APT3	CD166 antigen OS=Ovis aries OX=9940 GN=JEQ12_001333 PE=4 SV=1	JEQ12_001333	88.6	105	96.5	115.5	88.7	97.2	107.8	93.3	123	90	89	105.3	97.7	94.2	87.7	101	116.3	95.4	100.6	107.3	JEQ12_001333	101114151	CD166 antigen			oas04514	Cell adhesion molecules
A0A836AQC4	Uncharacterized protein OS=Ovis aries OX=9940 GN=JEQ12_001474 PE=4 SV=1	JEQ12_001474	110.9	101.6	96.2	94.4	89.3	101.8	95	94.4	112.4	104.3	107.3	84.1	102.2	98.2	89.9	106.3	102.5	106.4	109.1	93.8	JEQ12_001474	101106297	Uncharacterized protein
A0A836AQP3	Signal recognition particle receptor subunit beta OS=Ovis aries OX=9940 GN=JEQ12_001804 PE=3 SV=1	JEQ12_001804	106.8	95.3	99	109.4	117.3	91.7	110.2	89	82.6	81.9	94.7	96	100	108.3	105	95.6	121.8	94.8	118.3	82.5	JEQ12_001804	443000	Signal recognition particle receptor subunit beta	GO:0005576,GO:0004857	extracellular region|enzyme inhibitor activity	oas04066,oas04216,oas04978	HIF-1 signaling pathway|Ferroptosis|Mineral absorption
A0A836CQ88	Uncharacterized protein OS=Ovis aries OX=9940 GN=JEQ12_012196 PE=4 SV=1	JEQ12_012196	88.3	116.5	107.5	97.1	108	108.7	109.2	99.6	94.2	98.9	65.3	90.9	108.6	93	90.4	90.5	123.4	97.6	105.5	106.8	JEQ12_012196	101108446	Uncharacterized protein			oas04142	Lysosome	KOG2397	[T]	Protein kinase C substrate, 80 KD protein, heavy chain	Signal transduction mechanisms
A0A836CQ93	Uncharacterized protein OS=Ovis aries OX=9940 GN=JEQ12_012211 PE=4 SV=1	JEQ12_012211	98.9	94.9	77.9	82.6	82.3	117.6	90.5	89.5	100.4	107.8	130.5	90.9	93	96.6	72.7	112.1	97.1	136.5	109.4	118.6	JEQ12_012211	101111599	Uncharacterized protein			oas04935	Growth hormone synthesis, secretion and action	KOG0619	[R]	FOG: Leucine rich repeat	General function prediction only
A0A836CQZ4	Uncharacterized protein OS=Ovis aries OX=9940 GN=JEQ12_013161 PE=3 SV=1	JEQ12_013161	92.6	33.3	200.8	122.4	124.8	100.9	142.8	98.5	119	64.6	30	116.3	113.3	102	73	100.5	84.1	141	74.2	65.9	JEQ12_013161	101116630	Uncharacterized protein	GO:0005576,GO:0020037,GO:0005506,GO:0004497,GO:0016705,GO:0004252	extracellular region|heme binding|iron ion binding|monooxygenase activity|oxidoreductase activity, acting on paired donors, with incorporation or reduction of molecular oxygen|serine-type endopeptidase activity	oas04610	Complement and coagulation cascades	KOG3627	[E]	Trypsin	Amino acid transport and metabolism
A0A836CR34	Mannose-binding protein C OS=Ovis aries OX=9940 GN=JEQ12_011458 PE=4 SV=1	JEQ12_011458	110.3	107.7	96.9	76.7	65.4	113.3	92.2	75.7	82.9	124.5	77.9	104.1	86.5	103.8	92.8	125.9	96	111.4	137.9	118.2	JEQ12_011458	101116362	Mannose-binding protein C	GO:0001867,GO:0005537	complement activation, lectin pathway|mannose binding	oas04145,oas04610,oas05171,oas05150	Phagosome|Complement and coagulation cascades|Coronavirus disease - COVID-19|Staphylococcus aureus infection	KOG4297	[TV]	C-type lectin	Signal transduction mechanisms |Defense mechanisms
A0A836CSQ1	Deleted in malignant brain tumors 1 protein OS=Ovis aries OX=9940 GN=JEQ12_011724 PE=3 SV=1	JEQ12_011724	81.6	106.1	87.6	92.6	93.3	21.2	110.1	131.6	145.5	80.3	146.8	91.2	102.6	106.9	79.1	145.9	77.9	94.5	96.8	108.4	JEQ12_011724	105601930	Deleted in malignant brain tumors 1 protein	GO:0016020,GO:0005044	membrane|scavenger receptor activity
A0A836CTB6	C-type lectin domain-containing protein OS=Ovis aries OX=9940 GN=JEQ12_013017 PE=4 SV=1	JEQ12_013017	184.3	83.8	101.6	69	102.5	65.8	106.1	103.8	133.1	100.8	140.7	60.6	66.1	112.2	102.6	93.6	59.6	83.8	167.7	62.1	JEQ12_013017	101107498	C-type lectin domain-containing protein	GO:0001867,GO:0005537	complement activation, lectin pathway|mannose binding	oas04145,oas04610,oas05171,oas05150	Phagosome|Complement and coagulation cascades|Coronavirus disease - COVID-19|Staphylococcus aureus infection	KOG4297	[TV]	C-type lectin	Signal transduction mechanisms |Defense mechanisms
A0A836CTC3	Protein disulfide-isomerase OS=Ovis aries OX=9940 GN=JEQ12_007972 PE=3 SV=1	JEQ12_007972	96.5	74.7	114.3	90.8	98	86.9	113.8	107.1	81.7	103	93.9	94.9	107.4	87.9	87.9	93.5	124.4	114.2	127.7	101.2	JEQ12_007972	100302346	Protein disulfide-isomerase	GO:0003756	protein disulfide isomerase activity	oas04141,oas04612,oas05170,oas05168,oas05163,oas05169	Protein processing in endoplasmic reticulum|Antigen processing and presentation|Human immunodeficiency virus 1 infection|Herpes simplex virus 1 infection|Human cytomegalovirus infection|Epstein-Barr virus infection	KOG0190	[O]	Protein disulfide isomerase (prolyl 4-hydroxylase beta subunit)	Posttranslational modification, protein turnover, chaperones
A0A836CTG3	Uncharacterized protein OS=Ovis aries OX=9940 GN=JEQ12_008015 PE=3 SV=1	JEQ12_008015	91.9	107.7	90.9	95.4	98.6	101.3	100.4	98.3	106.3	110.8	90.2	110.3	107.2	110.1	89.7	99	110	97.5	89.9	94.4	JEQ12_008015	101117968	Uncharacterized protein	GO:0007596,GO:0005615,GO:0004867	blood coagulation|extracellular space|serine-type endopeptidase inhibitor activity			KOG2392	[V]	Serpin	Defense mechanisms
A0A836CTX9	Ig-like domain-containing protein OS=Ovis aries OX=9940 GN=JEQ12_007508 PE=4 SV=1	JEQ12_007508	127.8	119.7	83.9	95.3	73.2	90.9	106.2	80.5	88.3	175.1	108.4	66.3	78.3	69.7	94.1	80.3	135.9	109	137.8	79.3	JEQ12_007508	114108841	Ig-like domain-containing protein
A0A836CU09	Ig-like domain-containing protein OS=Ovis aries OX=9940 GN=JEQ12_007506 PE=4 SV=1	JEQ12_007506	67.3	107.7	60.5	121.8	98.7	121.3	183.6	61.4	60.8	129.9	70.8	114.3	50.3	134.6	113.5	49.8	163.3	78.3	60.4	151.8	JEQ12_007506	114108841	Ig-like domain-containing protein
A0A836CU14	Uncharacterized protein OS=Ovis aries OX=9940 GN=JEQ12_007521 PE=4 SV=1	JEQ12_007521	81.5	120.6	153.2	98	64.4	88.3	122.4	115.2	86.3	122	74.1	88.3	84.1	90.1	131.3	68.2	88.1	101.8	101.9	120.2	JEQ12_007521	114108841	Uncharacterized protein
A0A836CUP4	Proteasome subunit alpha type OS=Ovis aries OX=9940 GN=JEQ12_007924 PE=3 SV=1	JEQ12_007924	98	108.1	100.8	164	101.2	78.3	113.5	129.3	93.4	72.8	77.6	94.3	112.5	81.8	89.3	84.1	116	92.6	92.6	99.9	JEQ12_007924	100192424	Proteasome subunit alpha type	GO:0006511,GO:0019773	ubiquitin-dependent protein catabolic process|proteasome core complex, alpha-subunit complex	oas03050,oas05010,oas05012,oas05014,oas05016,oas05017,oas05020,oas05022	Proteasome|Alzheimer disease|Parkinson disease|Amyotrophic lateral sclerosis|Huntington disease|Spinocerebellar ataxia|Prion disease|Pathways of neurodegeneration - multiple diseases	KOG0182	[O]	20S proteasome, regulatory subunit alpha type PSMA6/SCL1	Posttranslational modification, protein turnover, chaperones
A0A836CV14	Calpain-1 catalytic subunit OS=Ovis aries OX=9940 GN=JEQ12_011227 PE=3 SV=1	JEQ12_011227	96.8	96.3	86.3	69.2	118.7	88.9	134.4	104.8	87.6	117.7	67.5	75.8	134.3	59	84.3	107.3	142	127.5	102.1	99.6	JEQ12_011227	443130	Calpain-1 catalytic subunit	GO:0016021,GO:0005509,GO:0004198,GO:0022857	integral component of membrane|calcium ion binding|calcium-dependent cysteine-type endopeptidase activity|transmembrane transporter activity	oas04141,oas04210,oas04217,oas04218,oas05010,oas05022	Protein processing in endoplasmic reticulum|Apoptosis|Necroptosis|Cellular senescence|Alzheimer disease|Pathways of neurodegeneration - multiple diseases	KOG0045	[OT]	Cytosolic Ca2+-dependent cysteine protease (calpain), large subunit (EF-Hand protein superfamily)	Posttranslational modification, protein turnover, chaperones |Signal transduction mechanisms
A0A836CVB7	Ig-like domain-containing protein OS=Ovis aries OX=9940 GN=JEQ12_007520 PE=4 SV=1	JEQ12_007520	81.6	101.2	76.8	72.1	97.8	91.6	119	145.6	84.7	79	113.6	49.3	125.6	90.8	58.7	112.2	109	106	218.7	66.8	JEQ12_007520	114108841	Ig-like domain-containing protein
A0A836CVC6	Uncharacterized protein OS=Ovis aries OX=9940 GN=JEQ12_007519 PE=4 SV=1	JEQ12_007519	119.1	84.3	93.9	184.6	81.9	81.4	154.9	122	143.3	85	87.2	93.9	79.3	118.6	109	72.3	91.1	51.3	49.3	97.9	JEQ12_007519	114108841	Uncharacterized protein
A0A836CWP6	BPI1 domain-containing protein OS=Ovis aries OX=9940 GN=JEQ12_004560 PE=4 SV=1	JEQ12_004560	73.5	87.5	90.7	95.1	72.3	101.3	102.9	77	89.8	93.3	103.1	121.6	110.5	105.8	101.6	125.8	116.7	93.3	94.6	143.8	JEQ12_004560	101108675	BPI1 domain-containing protein	GO:0008289	lipid binding
A0A836CWY9	Uncharacterized protein OS=Ovis aries OX=9940 GN=JEQ12_003532 PE=4 SV=1	JEQ12_003532	139.8	163.5	106.4	90.6	96.3	70.3	81.2	72.6	137.5	66.5	116.2	44.8	86.6	67.8	125.5	125.6	79.5	108.2	90.7	130.2	JEQ12_003532	101120001	Uncharacterized protein
A0A836CX49	Uncharacterized protein OS=Ovis aries OX=9940 GN=JEQ12_003710 PE=3 SV=1	JEQ12_003710	95.9	126.2	108.8	64	65.6	105.6	94.9	81.5	81.1	103.5	96.9	82.4	99.7	87.5	95.8	124.3	83.4	132.9	130.1	139.9	JEQ12_003710	101112586	Uncharacterized protein	GO:0001867,GO:0005509,GO:0004252	complement activation, lectin pathway|calcium ion binding|serine-type endopeptidase activity			KOG3627	[E]	Trypsin	Amino acid transport and metabolism
A0A836CYA2	DUF1856 domain-containing protein OS=Ovis aries OX=9940 GN=JEQ12_003513 PE=4 SV=1	JEQ12_003513	97.8	78.7	55.8	143.8	81.3	122.7	107.5	126.3	142.6	86.4	84.4	94.5	130.3	111.7	89.2	61	171.3	51	29.8	133.8	JEQ12_003513	443050	DUF1856 domain-containing protein	GO:0016021,GO:0005000	integral component of membrane|vasopressin receptor activity	oas04020,oas04072,oas04080,oas04270	Calcium signaling pathway|Phospholipase D signaling pathway|Neuroactive ligand-receptor interaction|Vascular smooth muscle contraction	KOG3656	[R]	FOG: 7 transmembrane receptor	General function prediction only
A0A836CYQ9	Uncharacterized protein OS=Ovis aries OX=9940 GN=JEQ12_004009 PE=4 SV=1	JEQ12_004009	90.9	91.5	96.2	140.4	74.2	99.1	110.1	113	105.2	135.2	71.3	114.1	123.3	86.5	67.5	107.4	106.3	126.1	71.6	70	JEQ12_004009	101122712	Uncharacterized protein			oas04610,oas05171	Complement and coagulation cascades|Coronavirus disease - COVID-19
A0A836CYT7	Uncharacterized protein OS=Ovis aries OX=9940 GN=JEQ12_002339 PE=4 SV=1	JEQ12_002339	99.9	93.5	93.7	79.7	81.7	108.8	93.9	99.6	118.1	80	92.1	112.3	102.9	95.9	96.5	124.9	81.3	112.6	129	103.6	JEQ12_002339	101118115	Uncharacterized protein	GO:0005576,GO:0005509,GO:0005085,GO:0004252	extracellular region|calcium ion binding|guanyl-nucleotide exchange factor activity|serine-type endopeptidase activity			KOG4240	[T]	Multidomain protein, contains SPEC repeats, PH, SH3, and separate rac-specific and rho-specific guanine nucleotide exchange factor domains	Signal transduction mechanisms
A0A836CYW8	Uncharacterized protein OS=Ovis aries OX=9940 GN=JEQ12_002341 PE=4 SV=1	JEQ12_002341	71.6	80.3	85.7	105.4	75.9	142.1	97.2	105.2	93.7	87.4	80.8	96.5	125.9	104.4	103.8	94.2	146.4	91.7	82	129.9	JEQ12_002341	105607400	Uncharacterized protein	GO:0007596,GO:0005576,GO:0005509,GO:0004252	blood coagulation|extracellular region|calcium ion binding|serine-type endopeptidase activity			KOG3627	[E]	Trypsin	Amino acid transport and metabolism
A0A836CZD6	Apolipoprotein C-IV OS=Ovis aries OX=9940 GN=JEQ12_005412 PE=3 SV=1	JEQ12_005412	95.6	94.6	90.7	81.7	99.9	60.6	104.8	103.2	73.3	71	142.9	71.3	112.3	78.4	116.9	110.9	125.5	142.3	105.8	118.3	JEQ12_005412	101111825	Apolipoprotein C-IV
A0A836CZR9	Uncharacterized protein OS=Ovis aries OX=9940 GN=JEQ12_005802 PE=4 SV=1	JEQ12_005802	108.3	88.3	125.4	91.5	82.2	103	90.5	111.2	111.7	132.8	93.5	89.9	93.4	68.9	100.9	101.8	88	92.2	120.5	105.8	JEQ12_005802	101119665	Uncharacterized protein
A0A836D0Z6	Uncharacterized protein OS=Ovis aries OX=9940 GN=JEQ12_018988 PE=3 SV=1	JEQ12_018988	100	86.5	102.3	105.1	95.8	100.6	133.3	96.9	108.2	122.2	77.6	86.8	102.1	89.1	88.2	96.3	119.7	77.3	110.7	101.2	JEQ12_018988	443500	Uncharacterized protein	GO:0007041,GO:0016021,GO:0005537,GO:0038023,GO:0022857	lysosomal transport|integral component of membrane|mannose binding|signaling receptor activity|transmembrane transporter activity	oas04144,oas04142	Endocytosis|Lysosome	KOG4504	[TU]	Cation-independent mannose-6-phosphate receptor CI-MPR	Signal transduction mechanisms |Intracellular trafficking, secretion, and vesicular transport
A0A836D2B5	Uncharacterized protein OS=Ovis aries OX=9940 GN=JEQ12_017502 PE=4 SV=1	JEQ12_017502	103.5	94.1	92.4	152.3	16	99.2	91.4	104.5	213.1	132.3	111.4	93.5	119	12.6	154.6	107.6	102.4	175.2	12.2	12.5	JEQ12_017502	101103897	Uncharacterized protein	GO:0005615	extracellular space
A0A836D2H0	Uncharacterized protein OS=Ovis aries OX=9940 GN=JEQ12_002340 PE=4 SV=1	JEQ12_002340	13.9	42.2	40.6	25.1	15.6	35.6	24	35.8	10.6	23.2	32.9	416.1	17.5	290.6	13.1	41.1	317.7	11.1	303	290.3	JEQ12_002340	101118624	Uncharacterized protein	GO:0007596,GO:0005576,GO:0005509,GO:0004252	blood coagulation|extracellular region|calcium ion binding|serine-type endopeptidase activity	oas04610	Complement and coagulation cascades
A0A836D3E0	Uncharacterized protein OS=Ovis aries OX=9940 GN=JEQ12_018991 PE=4 SV=1	JEQ12_018991	113.1	84.9	97.5	84	87.9	100.5	96.1	126.1	110.5	97.6	92.3	101.4	78.8	99.8	119.5	87.8	100.5	83.9	121.9	116	JEQ12_018991	101112066	Uncharacterized protein	GO:0004252	serine-type endopeptidase activity	oas04080,oas04610,oas05164,oas05150	Neuroactive ligand-receptor interaction|Complement and coagulation cascades|Influenza A|Staphylococcus aureus infection
A0A836D3N6	Paraoxonase OS=Ovis aries OX=9940 GN=JEQ12_015335 PE=3 SV=1	JEQ12_015335	109.3	118.1	70.7	123.9	45.1	83.7	97.9	63.3	86.6	158.9	87.6	120.6	118.4	79.5	129	113.3	135.6	91.6	79.4	87.6	JEQ12_015335	101116983	Paraoxonase	GO:0005576,GO:0004064	extracellular region|arylesterase activity
A0A836D4A6	Uncharacterized protein OS=Ovis aries OX=9940 GN=JEQ12_014597 PE=4 SV=1	JEQ12_014597	96.7	111.5	106.1	100.3	97.7	80.4	105.1	89	110.9	109.1	95.4	114.1	102.1	110.1	100.3	102.3	99.2	79.4	90.3	99.8	JEQ12_014597	101107947	Uncharacterized protein
A0A836D4P6	Uncharacterized protein OS=Ovis aries OX=9940 GN=JEQ12_014972 PE=3 SV=1	JEQ12_014972	76.2	107.4	109.3	98	120.8	70.1	115.9	98.9	96.9	105.4	95.6	120.8	114.3	93	94	87.5	118.3	89.5	96.4	91.7	JEQ12_014972	101122940	Uncharacterized protein	GO:0005615,GO:0004866	extracellular space|endopeptidase inhibitor activity	oas04610	Complement and coagulation cascades	KOG1366	[O]	Alpha-macroglobulin	Posttranslational modification, protein turnover, chaperones
A0A836D4W8	Vascular endothelial growth factor receptor 3 OS=Ovis aries OX=9940 GN=JEQ12_015985 PE=3 SV=1	JEQ12_015985	97.9	78	100.5	116.3	80	98.3	117.6	126.1	98.5	100.6	82	98.7	92.9	108	101.7	85	115.8	86.1	113.3	102.6	JEQ12_015985	101117247	Vascular endothelial growth factor receptor 3	GO:0048010,GO:0005887,GO:0005524,GO:0005021	vascular endothelial growth factor receptor signaling pathway|integral component of plasma membrane|ATP binding|vascular endothelial growth factor-activated receptor activity	oas04010,oas04014,oas04015,oas04020,oas04151,oas04510,oas05200,oas05224	MAPK signaling pathway|Ras signaling pathway|Rap1 signaling pathway|Calcium signaling pathway|PI3K-Akt signaling pathway|Focal adhesion|Pathways in cancer|Breast cancer	KOG0200	[T]	Fibroblast/platelet-derived growth factor receptor and related receptor tyrosine kinases	Signal transduction mechanisms
A0A836D4Y8	NADH dehydrogenase [ubiquinone] 1 alpha subcomplex subunit 13 OS=Ovis aries OX=9940 GN=JEQ12_016030 PE=3 SV=1	JEQ12_016030	97.3	96.6	119.1	102.2	108.1	81.1	128	109.6	84.5	118.3	66.3	90.2	95.7	88.3	94.2	106.3	105.4	84.4	117.6	106.8	JEQ12_016030	101107342	NADH dehydrogenase [ubiquinone] 1 alpha subcomplex subunit 13
A0A836D501	Uncharacterized protein OS=Ovis aries OX=9940 GN=JEQ12_014353 PE=3 SV=1	JEQ12_014353	64.9	92.7	119.1	108.9	83	76.8	86.2	69.3	63.2	52.3	80.7	168.7	164.2	105	137.8	179	62.6	103.7	73.2	108.7	JEQ12_014353	101108641	Uncharacterized protein	GO:0045095	keratin filament
A0A836D582	Uncharacterized protein OS=Ovis aries OX=9940 GN=JEQ12_014354 PE=3 SV=1	JEQ12_014354	78.2	103.3	100.1	86.6	82.7	70.5	95.7	72.8	70.4	56.4	89.3	140.2	176.1	107.1	139.4	170	79.9	107.7	64.1	109.5	JEQ12_014354	101109688	Uncharacterized protein	GO:0045095	keratin filament
A0A836D5W7	von Willebrand factor OS=Ovis aries OX=9940 GN=JEQ12_015044 PE=4 SV=1	JEQ12_015044	91	84.7	123	80.1	127.3	99.4	120.8	100.6	92.3	77.3	95.6	84.1	92.2	105.6	107.2	86.4	114.5	98.6	127.1	92.2	JEQ12_015044	101110931	von Willebrand factor			oas04151,oas04512,oas04510,oas04610,oas04611,oas04613,oas05171,oas05165	PI3K-Akt signaling pathway|ECM-receptor interaction|Focal adhesion|Complement and coagulation cascades|Platelet activation|Neutrophil extracellular trap formation|Coronavirus disease - COVID-19|Human papillomavirus infection	KOG1216	[WV]	von Willebrand factor and related coagulation proteins	Extracellular structures |Defense mechanisms
A0A836D6R3	Clusterin OS=Ovis aries OX=9940 GN=JEQ12_009316 PE=3 SV=1	JEQ12_009316	106.8	113	100.1	105.9	101.8	115.4	100.3	92.6	98.7	103.8	93.8	89.5	102.2	77	97	93	95.7	114.7	95.1	103.8	JEQ12_009316	101113728	Clusterin			oas04610	Complement and coagulation cascades
A0A836D6X3	MACPF domain-containing protein OS=Ovis aries OX=9940 GN=JEQ12_000384 PE=3 SV=1	JEQ12_000384	102.4	84.6	82.3	75.7	72.2	130.6	79.1	98.8	95.1	146.8	111.3	84.3	84.7	98.5	108.5	137.3	89.4	121.2	81.9	115.5	JEQ12_000384	101102273	MACPF domain-containing protein	GO:0006956,GO:0005579	complement activation|membrane attack complex	oas04610,oas05171,oas05146,oas05322,oas05020	Complement and coagulation cascades|Coronavirus disease - COVID-19|Amoebiasis|Systemic lupus erythematosus|Prion disease
A0A836D7H4	Transferrin receptor protein 1 OS=Ovis aries OX=9940 GN=JEQ12_001447 PE=3 SV=1	JEQ12_001447	132.6	84.5	76.1	111.7	95.7	223	85.5	66.7	110.9	104.9	66.6	102.9	115.1	100.1	83.3	70.3	91.8	89.6	101.2	87.5	JEQ12_001447	100885768	Transferrin receptor protein 1	GO:0006879,GO:0006898,GO:0033572,GO:0005886,GO:0016409,GO:0004998	cellular iron ion homeostasis|receptor-mediated endocytosis|transferrin transport|plasma membrane|palmitoyltransferase activity|transferrin receptor activity	oas04066,oas04144,oas04145,oas04216,oas04640	HIF-1 signaling pathway|Endocytosis|Phagosome|Ferroptosis|Hematopoietic cell lineage	KOG2195	[OPR]	Transferrin receptor and related proteins containing the protease-associated (PA) domain	Posttranslational modification, protein turnover, chaperones |Inorganic ion transport and metabolism |General function prediction only
A0A836D7Y8	CN hydrolase domain-containing protein OS=Ovis aries OX=9940 GN=JEQ12_001972 PE=3 SV=1	JEQ12_001972	101.3	108.3	96	94.1	90.7	81.6	95.8	94.1	109	100.2	105	99.4	108.6	100.8	86.2	104.5	114.1	121.5	96.8	92.2	JEQ12_001972	101113196	CN hydrolase domain-containing protein	GO:0006807,GO:0016811	nitrogen compound metabolic process|hydrolase activity, acting on carbon-nitrogen (but not peptide) bonds, in linear amides	oas00780,oas04977	Biotin metabolism|Vitamin digestion and absorption	KOG0806	[E]	Carbon-nitrogen hydrolase	Amino acid transport and metabolism
A0A836D8A2	Uncharacterized protein OS=Ovis aries OX=9940 GN=JEQ12_014971 PE=3 SV=1	JEQ12_014971	150.5	82	104.4	61.4	132.9	111.7	82.2	103.3	103.4	92.6	63.9	102.4	92	28.9	107.4	81.3	118.4	116.4	133.8	131.2	JEQ12_014971	101104482	Uncharacterized protein	GO:0005615,GO:0004866	extracellular space|endopeptidase inhibitor activity			KOG1366	[O]	Alpha-macroglobulin	Posttranslational modification, protein turnover, chaperones
A0A836D8A4	Uncharacterized protein OS=Ovis aries OX=9940 GN=JEQ12_000816 PE=3 SV=1	JEQ12_000816	110.4	101.8	90.2	95.6	92.5	157.6	99.7	87.4	120	96.6	57.1	95.7	108.4	108.3	79.2	103.7	96.4	136.8	68.4	94.2	JEQ12_000816	443285	Uncharacterized protein	GO:0005737,GO:0005634,GO:0005667,GO:0008234,GO:0003700,GO:0046983	cytoplasm|nucleus|transcription regulator complex|cysteine-type peptidase activity|DNA-binding transcription factor activity|protein dimerization activity	oas04066,oas05200,oas05207,oas05208,oas05211,oas04934	HIF-1 signaling pathway|Pathways in cancer|Chemical carcinogenesis - receptor activation|Chemical carcinogenesis - reactive oxygen species|Renal cell carcinoma|Cushing syndrome	KOG3561	[K]	Aryl-hydrocarbon receptor nuclear translocator	Transcription
A0A836D8B5	Triosephosphate isomerase OS=Ovis aries OX=9940 GN=JEQ12_015016 PE=3 SV=1	JEQ12_015016	82.8	82.9	103.9	86.9	100.9	64	138	124.7	98.2	88	76.5	104.2	89.6	98.8	107	81.9	141.1	102.8	124.4	103.4	JEQ12_015016	101108565	Triosephosphate isomerase	GO:0006096,GO:0004807	glycolytic process|triose-phosphate isomerase activity	oas00010,oas00051,oas00562	Glycolysis / Gluconeogenesis|Fructose and mannose metabolism|Inositol phosphate metabolism	KOG1643	[G]	Triosephosphate isomerase	Carbohydrate transport and metabolism
A0A836D8D0	Integrin beta OS=Ovis aries OX=9940 GN=JEQ12_001899 PE=3 SV=1	JEQ12_001899	95.3	85	111.2	83.8	85.9	76.3	143.8	79.2	104.2	99.4	78.2	127.4	109.3	107.2	99.4	97	106.5	104	106.3	100.5	JEQ12_001899	494433	Integrin beta	GO:0007160,GO:0007229,GO:0008305,GO:0038023	cell-matrix adhesion|integrin-mediated signaling pathway|integrin complex|signaling receptor activity	oas04015,oas04390,oas04514,oas04145,oas04810,oas04610,oas04613,oas04650,oas04670,oas05166,oas05133,oas05134,oas05150,oas05152,oas05146,oas05144,oas05140,oas05323,oas05416	Rap1 signaling pathway|Hippo signaling pathway|Cell adhesion molecules|Phagosome|Regulation of actin cytoskeleton|Complement and coagulation cascades|Neutrophil extracellular trap formation|Natural killer cell mediated cytotoxicity|Leukocyte transendothelial migration|Human T-cell leukemia virus 1 infection|Pertussis|Legionellosis|Staphylococcus aureus infection|Tuberculosis|Amoebiasis|Malaria|Le…	KOG1226	[TW]	Integrin beta subunit (N-terminal portion of extracellular region)	Signal transduction mechanisms |Extracellular structures
A0A836D8J6	Ig-like domain-containing protein OS=Ovis aries OX=9940 GN=JEQ12_001415 PE=4 SV=1	JEQ12_001415	113.2	78.4	117.4	122.6	110.2	94.8	88	85.2	121.9	67.1	103.5	103.1	130.7	71.5	72.1	108	108.4	116.7	102.6	84.6	JEQ12_001415	554318	Ig-like domain-containing protein			oas04514,oas04620,oas04672,oas05202,oas05167,oas05322,oas05323,oas05320,oas05330,oas05332,oas05416,oas04940	Cell adhesion molecules|Toll-like receptor signaling pathway|Intestinal immune network for IgA production|Transcriptional misregulation in cancer|Kaposi sarcoma-associated herpesvirus infection|Systemic lupus erythematosus|Rheumatoid arthritis|Autoimmune thyroid disease|Allograft rejection|Graft-versus-host disease|Viral myocarditis|Type I diabetes mellitus
A0A836D8J7	Uncharacterized protein OS=Ovis aries OX=9940 GN=JEQ12_008673 PE=4 SV=1	JEQ12_008673	102.3	64.6	142.9	102.9	91.4	130.7	105.7	111.9	134.1	118.9	119.5	60.4	100.3	117.3	77	74.8	87.1	77.3	71.7	109.1	JEQ12_008673	101121825	Uncharacterized protein	GO:0006956,GO:0006954,GO:0005615,GO:0004866	complement activation|inflammatory response|extracellular space|endopeptidase inhibitor activity	oas04080,oas04610,oas04613,oas05171,oas05168,oas05133,oas05150,oas05322,oas05020,oas04936	Neuroactive ligand-receptor interaction|Complement and coagulation cascades|Neutrophil extracellular trap formation|Coronavirus disease - COVID-19|Herpes simplex virus 1 infection|Pertussis|Staphylococcus aureus infection|Systemic lupus erythematosus|Prion disease|Alcoholic liver disease	KOG1366	[O]	Alpha-macroglobulin	Posttranslational modification, protein turnover, chaperones
A0A836D8K5	Alpha-1-acid glycoprotein OS=Ovis aries OX=9940 GN=JEQ12_008703 PE=3 SV=1	JEQ12_008703	100.5	23.2	121.7	38.9	79.7	214.6	36.6	133.5	132.2	29.7	155.3	26.4	56.3	62.3	97.5	153.5	34.9	247.3	212.7	43.4	JEQ12_008703	101103947	Alpha-1-acid glycoprotein	GO:0002682,GO:0005615	regulation of immune system process|extracellular space
A0A836D957	Uncharacterized protein OS=Ovis aries OX=9940 GN=JEQ12_009573 PE=4 SV=1	JEQ12_009573	94.2	95.2	84.8	101	86.8	102.3	139.4	102.7	93	118.9	95.9	104.1	108.6	94.5	108.2	79.2	102.1	74.3	105.9	108.9	JEQ12_009573	101106492	Uncharacterized protein	GO:0004252	serine-type endopeptidase activity			KOG2100	[O]	Dipeptidyl aminopeptidase	Posttranslational modification, protein turnover, chaperones
A0A8A0XSU4	Phosphoglycerate mutase OS=Ovis aries OX=9940 GN=PGAM1 PE=2 SV=1	PGAM1	84.6	95.5	114.1	129	108.2	87.4	120.2	115.7	90.9	98.8	71.8	104.3	92.4	84.9	98.8	112.2	94.3	87.2	94.5	115.2	PGAM1	101108532	Phosphoglycerate mutase	GO:0006096,GO:0004619	glycolytic process|phosphoglycerate mutase activity	oas00010,oas00260,oas04922,oas05230	Glycolysis / Gluconeogenesis|Glycine, serine and threonine metabolism|Glucagon signaling pathway|Central carbon metabolism in cancer	KOG0235	[G]	Phosphoglycerate mutase	Carbohydrate transport and metabolism
A2P2G8	VH region (Fragment) OS=Ovis aries OX=9940 GN=VH PE=2 SV=1	VH	71.3	109.3	138.6	124	112.8	116.5	97.3	114.6	104.7	92.6	97.4	95.1	99.8	93.3	86.9	85.8	74	105.9	91.3	88.7	VH	101110577	VH region (Fragment)
A2P2G9	VH region (Fragment) OS=Ovis aries OX=9940 GN=VH PE=2 SV=1	VH	362.2	56.8	73.6	143.1	112.6	54.4	124.5	81.6	103.7	112.9	54.6	55	73.5	88.2	84.8	77.9	59.4	86.4	89	105.7	VH	101110577	VH region (Fragment)
A2P2H1	VH region (Fragment) OS=Ovis aries OX=9940 GN=VH PE=2 SV=1	VH	82	91.3	125.4	92.8	95.8	105.2	113.2	127.4	89.5	101.7	88.1	90.6	84.3	100.8	132.4	78.9	97.8	91.9	85.7	125.1	VH	101110577	VH region (Fragment)
A2P2H7	VH region (Fragment) OS=Ovis aries OX=9940 GN=VH PE=2 SV=1	VH	90.5	88	143.1	123.5	111.4	89.3	109.8	130	75.7	86.1	99.8	85.8	99	81.9	122.2	82.6	81.1	114.6	80.5	105.1	VH	101110577	VH region (Fragment)
A2P2H9	VH region (Fragment) OS=Ovis aries OX=9940 GN=VH PE=2 SV=1	VH	83.6	93.4	91.1	96.4	87.9	141.3	142.2	89.7	127.2	105.1	60.9	104.8	119.4	88.6	83.2	101.2	91.7	94.4	98.2	99.7	VH	101110577	VH region (Fragment)
A2P2I0	VH region (Fragment) OS=Ovis aries OX=9940 GN=VH PE=2 SV=1	VH	113.3	90.2	78.4	102.1	67.1	115.4	136.4	84.1	88	56.8	120.9	78.2	95	88.1	261.3	90.2	92.9	77.2	87.3	77	VH	114108841	VH region (Fragment)
A2P2I1	VH region (Fragment) OS=Ovis aries OX=9940 GN=VH PE=2 SV=1	VH	86.5	61.3	98.1	131.4	102.3	77.7	177.8	96.1	95.4	93.4	104.9	104.3	110.4	69.4	130.9	97.4	96	106.5	68.5	91.7	VH	114108841	VH region (Fragment)
A2P2I2	VH region (Fragment) OS=Ovis aries OX=9940 GN=VH PE=2 SV=1	VH	72.6	77.8	111.3	51.8	44.3	115.1	84.4	82.8	378.2	57.9	175.6	49.8	59.3	49.2	102.9	178.2	52.5	138.6	53.4	64.4	VH	101110577	VH region (Fragment)
A2P2I3	VH region (Fragment) OS=Ovis aries OX=9940 GN=VH PE=2 SV=1	VH	85.9	91.4	106.7	83.5	92	96.6	129.6	94.8	92.1	136.9	114.9	134.1	82.2	84.9	136.7	78.7	67.1	100	76.5	115.2	VH	101110577	VH region (Fragment)
A6NBZ0	Complement component 3d (Fragment) OS=Ovis aries OX=9940 PE=2 SV=1		87.5	141.8	110.6	99.1	75.2	101.8	77.1	131.9	128.3	121.4	67.3	79.6	110.1	84.7	88.4	75.6	126.8	90.7	121.3	80.8		101108131	Complement component 3d (Fragment)	GO:0006956,GO:0005615	complement activation|extracellular space	oas04080,oas04145,oas04610,oas04613,oas05203,oas05171,oas05168,oas05167,oas05133,oas05134,oas05150,oas05152,oas05140,oas05142,oas05322,oas04936	Neuroactive ligand-receptor interaction|Phagosome|Complement and coagulation cascades|Neutrophil extracellular trap formation|Viral carcinogenesis|Coronavirus disease - COVID-19|Herpes simplex virus 1 infection|Kaposi sarcoma-associated herpesvirus infection|Pertussis|Legionellosis|Staphylococcus aureus infection|Tuberculosis|Leishmaniasis|Chagas disease|Systemic lupus erythematosus|Alcoholic liv…	KOG1366	[O]	Alpha-macroglobulin	Posttranslational modification, protein turnover, chaperones
B0FYY4	Integrin beta-1 OS=Ovis aries OX=9940 GN=ITGB1 PE=2 SV=1	ITGB1	93.8	111.8	82	112.1	94.4	79.6	118.9	121.1	94.2	113.6	74.2	117.4	93.8	101.3	92.7	98.7	102.4	100.3	93.6	103.8	ITGB1	443141	Integrin beta-1	GO:0033627,GO:0007160,GO:0071404,GO:0007229,GO:0045445,GO:0007520,GO:0030335,GO:1903078,GO:0031623,GO:0010710,GO:0009986,GO:0005925,GO:0008305,GO:0030027,GO:0042470,GO:0016020,GO:0055037,GO:0032587,GO:0046872,GO:0046982,GO:0038023	cell adhesion mediated by integrin|cell-matrix adhesion|cellular response to low-density lipoprotein particle stimulus|integrin-mediated signaling pathway|myoblast differentiation|myoblast fusion|positive regulation of cell migration|positive regulation of protein localization to plasma membrane|receptor internalization|regulation of collagen catabolic process|cell surface|focal adhesion|integrin…	oas04015,oas04151,oas04512,oas04514,oas04145,oas04510,oas04530,oas04810,oas04611,oas04670,oas04360,oas05200,oas05205,oas05222,oas05165,oas05135,oas05133,oas05100,oas05145,oas05140,oas05410,oas05412,oas05414	Rap1 signaling pathway|PI3K-Akt signaling pathway|ECM-receptor interaction|Cell adhesion molecules|Phagosome|Focal adhesion|Tight junction|Regulation of actin cytoskeleton|Platelet activation|Leukocyte transendothelial migration|Axon guidance|Pathways in cancer|Proteoglycans in cancer|Small cell lung cancer|Human papillomavirus infection|Yersinia infection|Pertussis|Bacterial invasion of epitheli…	KOG1226	[TW]	Integrin beta subunit (N-terminal portion of extracellular region)	Signal transduction mechanisms |Extracellular structures	KOG1226	M	integrin-mediated signaling pathway	Cell wall/membrane/envelope biogenesis	PF00362	Integrin_beta	Integrin beta chain VWA domain
B7TJ06	Fibronectin (Fragment) OS=Ovis aries OX=9940 PE=2 SV=1		110.5	81.8	94.2	66.9	86.5	116.3	114.7	128.1	91.9	107.1	61.8	90.3	90.9	104.8	78.1	103.3	98.9	159.1	92.1	122.7		100216462	Fibronectin (Fragment)	GO:0005576	extracellular region	oas04151,oas04512,oas04510,oas04810,oas05200,oas05205,oas05222,oas05165,oas05135,oas05100,oas05146,oas04933	PI3K-Akt signaling pathway|ECM-receptor interaction|Focal adhesion|Regulation of actin cytoskeleton|Pathways in cancer|Proteoglycans in cancer|Small cell lung cancer|Human papillomavirus infection|Yersinia infection|Bacterial invasion of epithelial cells|Amoebiasis|AGE-RAGE signaling pathway in diabetic complications
B9VGZ6	Superoxide dismutase [Cu-Zn] OS=Ovis aries OX=9940 GN=SOD1 PE=2 SV=1	SOD1	86.1	119.5	72.1	156	113.3	100.7	101	94.6	118	73.6	108.5	80.5	87.7	81.5	76.4	75.8	161.3	84.7	91.5	117.2	SOD1	100270717	Superoxide dismutase [Cu-Zn]	GO:0005634,GO:0046872,GO:0004784	nucleus|metal ion binding|superoxide dismutase activity	oas04146,oas04213,oas05208,oas05012,oas05014,oas05016,oas05020,oas05022	Peroxisome|Longevity regulating pathway - multiple species|Chemical carcinogenesis - reactive oxygen species|Parkinson disease|Amyotrophic lateral sclerosis|Huntington disease|Prion disease|Pathways of neurodegeneration - multiple diseases	KOG0441	[P]	Cu2+/Zn2+ superoxide dismutase SOD1	Inorganic ion transport and metabolism
C8BKC5	Peroxiredoxin 2 OS=Ovis aries OX=9940 GN=PRDX2 PE=2 SV=1	PRDX2	85.1	86.9	81.8	80.5	118.4	88.9	105.8	89.9	101.1	116.5	119.8	89.8	75.1	105.5	112.7	89.2	162.9	73.7	77.1	139.2	PRDX2	100307046	Peroxiredoxin 2	GO:0002357,GO:0048872,GO:0042744,GO:2001240,GO:0031665,GO:0032088,GO:0045581,GO:0030194,GO:0043410,GO:0010310,GO:0019430,GO:0002536,GO:0032496,GO:0042098,GO:0048538,GO:0008379	defense response to tumor cell|homeostasis of number of cells|hydrogen peroxide catabolic process|negative regulation of extrinsic apoptotic signaling pathway in absence of ligand|negative regulation of lipopolysaccharide-mediated signaling pathway|negative regulation of NF-kappaB transcription factor activity|negative regulation of T cell differentiation|positive regulation of blood coagulation|…			KOG0852	[O]	Alkyl hydroperoxide reductase, thiol specific antioxidant and related enzymes	Posttranslational modification, protein turnover, chaperones	KOG0852	O	peroxiredoxin activity	Posttranslational modification, protein turnover, chaperones	PF00578	AhpC-TSA	AhpC/TSA family
C8BKD1	Prothrombin OS=Ovis aries OX=9940 GN=F2 PE=2 SV=1	F2	86.7	88.3	102	104.1	79	100.3	112.6	107.8	106.7	107.6	88.4	113.5	104.5	95.5	102.3	93.8	106.6	101.8	90.6	108	F2	100307041	Prothrombin	GO:0006953,GO:0007596,GO:0005576,GO:0005509,GO:0004252	acute-phase response|blood coagulation|extracellular region|calcium ion binding|serine-type endopeptidase activity	oas04072,oas04080,oas04810,oas04610,oas04611,oas05200,oas05171	Phospholipase D signaling pathway|Neuroactive ligand-receptor interaction|Regulation of actin cytoskeleton|Complement and coagulation cascades|Platelet activation|Pathways in cancer|Coronavirus disease - COVID-19
D7RIF5	Beta-actin variant 2 OS=Ovis aries OX=9940 GN=ACTB PE=2 SV=1	ACTB	100.8	89.5	104.8	100.4	127.3	84.8	109.7	121.8	99.2	87.6	105.6	87.4	77.6	107.3	88.6	99.7	95.9	88.6	131.8	91.6	ACTB	443052	Beta-actin variant 2	GO:0034333,GO:0045176,GO:0048870,GO:0072749,GO:0007163,GO:0043968,GO:0043967,GO:0001738,GO:0032091,GO:1905168,GO:0071896,GO:0051726,GO:0051621,GO:1903076,GO:0150111,GO:0022898,GO:0048488,GO:0005912,GO:0043296,GO:0044305,GO:0030863,GO:0036464,GO:0005856,GO:0005829,GO:0097433,GO:0005925,GO:0098978,GO:0030027,GO:0035267,GO:0000786,GO:0005886,GO:0098871,GO:1990904,GO:0098685,GO:0070160,GO:0042802,GO:…	adherens junction assembly|apical protein localization|cell motility|cellular response to cytochalasin B|establishment or maintenance of cell polarity|histone H2A acetylation|histone H4 acetylation|morphogenesis of a polarized epithelium|negative regulation of protein binding|positive regulation of double-strand break repair via homologous recombination|protein localization to adherens junction|r…	oas04015,oas04390,oas04145,oas04210,oas04510,oas04520,oas04530,oas04810,oas04611,oas04613,oas04670,oas04921,oas04919,oas04971,oas04714,oas05205,oas05225,oas05164,oas05132,oas05135,oas05100,oas05014,oas05418,oas05410,oas05412,oas05414,oas05416	Rap1 signaling pathway|Hippo signaling pathway|Phagosome|Apoptosis|Focal adhesion|Adherens junction|Tight junction|Regulation of actin cytoskeleton|Platelet activation|Neutrophil extracellular trap formation|Leukocyte transendothelial migration|Oxytocin signaling pathway|Thyroid hormone signaling pathway|Gastric acid secretion|Thermogenesis|Proteoglycans in cancer|Hepatocellular carcinoma|Influen…	KOG0676	[Z]	Actin and related proteins	Cytoskeleton
F2YQ13	Gelsolin OS=Ovis aries OX=9940 GN=GSN PE=2 SV=1	GSN	103	77.7	92.6	136.4	96	58.4	145.4	135.9	76.3	98.9	67.3	85.1	75	56.6	87.5	105.1	129.6	81.4	148.2	143.7	GSN	100579169	Gelsolin	GO:0051014,GO:0045010,GO:0051016,GO:0030030,GO:0051015,GO:0005509	actin filament severing|actin nucleation|barbed-end actin filament capping|cell projection organization|actin filament binding|calcium ion binding	oas04810,oas04666,oas05203	Regulation of actin cytoskeleton|Fc gamma R-mediated phagocytosis|Viral carcinogenesis	KOG0443	[Z]	Actin regulatory proteins (gelsolin/villin family)	Cytoskeleton
M4WDN5	Thymosin beta OS=Ovis aries OX=9940 GN=ThymB4X PE=2 SV=1	ThymB4X	106.3	87.7	95.8	97.6	121.3	72.2	116.6	116.3	119.6	82.7	123.7	99.4	72.2	148	87.8	99	83	72.4	117.4	80.9	ThymB4X	101119695	Thymosin beta	GO:0007015,GO:0005737,GO:0005856,GO:0003785	actin filament organization|cytoplasm|cytoskeleton|actin monomer binding	oas04810	Regulation of actin cytoskeleton	KOG4794	[N]	Thymosin beta	Cell motility
O97692	Intercellular adhesion molecule-1 OS=Ovis aries OX=9940 GN=ICAM-1 PE=2 SV=1	ICAM-1	94.2	103.5	105.9	99.3	104.6	93.6	99.2	100.3	113.3	97.3	96.2	117.7	92.4	92.6	102.9	96	93.4	87.5	102.5	107.7	ICAM-1	443045	Intercellular adhesion molecule-1	GO:0098609,GO:0016021,GO:0005886	cell-cell adhesion|integral component of membrane|plasma membrane	oas04064,oas04668,oas04514,oas04650,oas04670,oas05166,oas05164,oas05167,oas05169,oas05150,oas05144,oas05143,oas05323,oas05417,oas05418,oas05416,oas04933	NF-kappa B signaling pathway|TNF signaling pathway|Cell adhesion molecules|Natural killer cell mediated cytotoxicity|Leukocyte transendothelial migration|Human T-cell leukemia virus 1 infection|Influenza A|Kaposi sarcoma-associated herpesvirus infection|Epstein-Barr virus infection|Staphylococcus aureus infection|Malaria|African trypanosomiasis|Rheumatoid arthritis|Lipid and atherosclerosis|Fluid…
P02075	Hemoglobin subunit beta OS=Ovis aries OX=9940 GN=HBB PE=1 SV=2	HBB	98.8	82.7	70.6	153.2	93.4	107	102.5	49.8	158.2	91.9	149.8	64.6	92.4	62.9	65.4	50.4	224	96.6	58.7	127.2	HBB	100049064	Hemoglobin subunit beta	GO:0005833,GO:0020037,GO:0046872,GO:0019825,GO:0005344	hemoglobin complex|heme binding|metal ion binding|oxygen binding|oxygen carrier activity	oas05144,oas05143	Malaria|African trypanosomiasis	KOG3378	[C]	Globins and related hemoproteins	Energy production and conversion	KOG3378	C	oxygen carrier activity	Energy production and conversion	PF00042	Globin	Globin
P0DN39	Apolipoprotein E OS=Ovis aries musimon OX=9938 GN=APOE PE=3 SV=1	APOE	176.5	65.1	61.2	82.5	104.8	76.2	86.2	103.1	137.6	86.8	123.2	81.9	54.9	100	115.1	139	87.6	123.2	59.2	135.9	APOE	101112253	Apolipoprotein E	GO:0033344,GO:0034382,GO:0034380,GO:0071831,GO:0042158,GO:1905907,GO:1900223,GO:0071830,GO:0034447,GO:0042627,GO:0031012,GO:0005615,GO:0034364,GO:0034363,GO:0034362,GO:0034361,GO:0043395,GO:0008201,GO:0042802,GO:0008289,GO:0050750	cholesterol efflux|chylomicron remnant clearance|high-density lipoprotein particle assembly|intermediate-density lipoprotein particle clearance|lipoprotein biosynthetic process|negative regulation of amyloid fibril formation|positive regulation of amyloid-beta clearance|triglyceride-rich lipoprotein particle clearance|very-low-density lipoprotein particle clearance|chylomicron|extracellular matri…	oas04979,oas05010	Cholesterol metabolism|Alzheimer disease
P17607	Lysozyme C-1 OS=Ovis aries OX=9940 PE=2 SV=2		99.3	70.1	154.9	86	121.9	109.4	104.2	97.1	116.4	74.7	88.4	86.3	66.9	99.3	158.8	106.4	83.8	128.9	76.5	70.6		443320	Lysozyme C-1	GO:0019835,GO:0042742,GO:0007586,GO:0008152,GO:0005576,GO:0003796	cytolysis|defense response to bacterium|digestion|metabolic process|extracellular region|lysozyme activity	oas04970	Salivary secretion									PF00062	Lys	C-type lysozyme/alpha-lactalbumin family
P32262	Antithrombin-III OS=Ovis aries OX=9940 GN=SERPINC1 PE=2 SV=1	SERPINC1	71.6	25.4	68.8	154	65.9	81.3	86.4	124.9	161.2	25.5	117.9	159.2	95	81.9	79.5	113.1	151.4	77.8	126.3	132.9	SERPINC1	443407	Antithrombin-III	GO:0007596,GO:2000266,GO:0005615,GO:0008201,GO:0042802,GO:0002020,GO:0004867	blood coagulation|regulation of blood coagulation, intrinsic pathway|extracellular space|heparin binding|identical protein binding|protease binding|serine-type endopeptidase inhibitor activity	oas04610	Complement and coagulation cascades	KOG2392	[V]	Serpin	Defense mechanisms	KOG2392	O	serine-type endopeptidase inhibitor activity	Posttranslational modification, protein turnover, chaperones	PF00079	Serpin	Serpin (serine protease inhibitor)
P52210	Fructose-bisphosphate aldolase B OS=Ovis aries OX=9940 GN=ALDOB PE=2 SV=2	ALDOB	74.3	287.1	97.1	288.2	185.7	53.9	97.4	63	67.2	45.7	46.9	81.3	106.8	60	65.8	74.1	124.7	61.3	51.7	67.7	ALDOB	443440	Fructose-bisphosphate aldolase B	GO:0006096,GO:0005737,GO:0005815,GO:0004332	glycolytic process|cytoplasm|microtubule organizing center|fructose-bisphosphate aldolase activity	oas00010,oas00030,oas00051,oas04066	Glycolysis / Gluconeogenesis|Pentose phosphate pathway|Fructose and mannose metabolism|HIF-1 signaling pathway	KOG1557	[G]	Fructose-biphosphate aldolase	Carbohydrate transport and metabolism	KOG1557	G	fructose-bisphosphate aldolase activity	Carbohydrate transport and metabolism	PF00274	Glycolytic	Fructose-bisphosphate aldolase class-I
P67976	Beta-lactoglobulin-1/B OS=Ovis aries OX=9940 PE=1 SV=1		112.3	93	92.9	65.2	62.8	42.7	202.2	54.1	146.9	98.4	77.5	62.1	61.6	184.6	198	142.8	120.4	70.3	35.9	76.3		443385	Beta-lactoglobulin-1/B	GO:0005576,GO:0019841	extracellular region|retinol binding							ENOG502T0EI	S	endometrial protein	Function unknown	PF00061	Lipocalin	Lipocalin / cytosolic fatty-acid binding protein family
P68116	Fibrinogen beta chain (Fragment) OS=Ovis aries OX=9940 GN=FGB PE=1 SV=1	FGB	204.5	59.3	79.6	101.1	133.5	103.8	42.7	55.5	88.4	76	177	46.9	69.2	95.4	86	185	45.6	85.4	169.3	95.6	FGB	101110577	Fibrinogen beta chain (Fragment)	GO:0002250,GO:0007596,GO:0045087,GO:0005576	adaptive immune response|blood coagulation|innate immune response|extracellular region
P68214	Fibrinogen alpha chain (Fragment) OS=Ovis aries OX=9940 GN=FGA PE=1 SV=1	FGA	108.5	52.7	109.5	97.5	56	113.7	100.9	120.9	144.1	102	106.4	92.7	92.7	47.9	96	99.3	95.5	103.7	137.1	123.2	FGA	101110577	Fibrinogen alpha chain (Fragment)	GO:0002250,GO:0007596,GO:0045087,GO:0005576	adaptive immune response|blood coagulation|innate immune response|extracellular region							KOG2579	M	signaling receptor binding	Cell wall/membrane/envelope biogenesis
Q28743	Alpha globin chain OS=Ovis aries OX=9940 PE=3 SV=1		95.4	97.7	65.1	142.6	90.5	104.5	98.8	65.4	150.1	90.1	145.2	67	84.1	87.3	48.4	48.2	212.6	91	78.9	137		101108797	Alpha globin chain	GO:0005833,GO:0020037,GO:0005506,GO:0019825,GO:0005344	hemoglobin complex|heme binding|iron ion binding|oxygen binding|oxygen carrier activity	oas05144,oas05143	Malaria|African trypanosomiasis	KOG3378	[C]	Globins and related hemoproteins	Energy production and conversion
Q29400	Insulin-like growth factor-binding protein 2 OS=Ovis aries OX=9940 GN=IGFBP2 PE=2 SV=1	IGFBP2	66.7	80.9	152.8	77.8	104	77.3	127	134.5	130.4	103.3	56.1	127.1	71.8	90.7	126	86.8	90.8	61.8	126.6	107.4	IGFBP2	443469	Insulin-like growth factor-binding protein 2	GO:0042104,GO:0040008,GO:0043567,GO:0032868,GO:0005576,GO:0005615,GO:0031994,GO:0031995	positive regulation of activated T cell proliferation|regulation of growth|regulation of insulin-like growth factor receptor signaling pathway|response to insulin|extracellular region|extracellular space|insulin-like growth factor I binding|insulin-like growth factor II binding							ENOG502QRWQ	O	insulin-like growth factor II binding	Posttranslational modification, protein turnover, chaperones	PF00086	Thyroglobulin_1	Thyroglobulin type-1 repeat
Q2TGQ9	MHC class II antigen (Fragment) OS=Ovis aries OX=9940 GN=Ovar-DRB1 PE=2 SV=2	Ovar-DRB1	92.8	91.7	107.2	113.1	89.9	98.5	105.6	105.3	119.2	91	89.9	105.1	103.7	97.7	101	104	100	104.3	92.2	87.9	Ovar-DRB1	101119342	MHC class II antigen (Fragment)	GO:0019882,GO:0006955,GO:0042613	antigen processing and presentation|immune response|MHC class II protein complex	oas04514,oas04145,oas04640,oas04612,oas04658,oas04659,oas04672,oas05166,oas05164,oas05168,oas05169,oas05150,oas05152,oas05145,oas05140,oas05310,oas05322,oas05323,oas05320,oas05321,oas05330,oas05332,oas05416,oas04940	Cell adhesion molecules|Phagosome|Hematopoietic cell lineage|Antigen processing and presentation|Th1 and Th2 cell differentiation|Th17 cell differentiation|Intestinal immune network for IgA production|Human T-cell leukemia virus 1 infection|Influenza A|Herpes simplex virus 1 infection|Epstein-Barr virus infection|Staphylococcus aureus infection|Tuberculosis|Toxoplasmosis|Leishmaniasis|Asthma|Syst…
Q7M371	Plasma proteinase inhibitor (Fragment) OS=Ovis aries OX=9940 PE=1 SV=1		111.4	72.1	103	58.3	90.3	112.2	102.7	121.4	124.9	116.9	104	90.7	97.2	81.9	102.5	96.7	85.7	75.2	157.9	94.8		101110577	Plasma proteinase inhibitor (Fragment)
Q9TU81	Pulmonary surfactant-associated protein B (Fragment) OS=Ovis aries OX=9940 GN=SP-B PE=2 SV=1	SP-B	83.8	64.3	116.1	130.8	88.6	143.9	98	73.9	118.1	78.5	74	85.6	85.8	103.9	85.3	122.6	137.9	160.7	60.3	87.9	SP-B	443043	Pulmonary surfactant-associated protein B (Fragment)	GO:0006629,GO:0005737,GO:0005576	lipid metabolic process|cytoplasm|extracellular region			KOG1340	[IG]	Prosaposin	Lipid transport and metabolism |Carbohydrate transport and metabolism
R4R2H5	Beta-casein (Fragment) OS=Ovis aries OX=9940 PE=4 SV=1		82.8	114.9	99.5	68.2	56.5	121.3	103.9	105.2	149.1	159.6	85	141.1	92.4	93.8	114.5	47.2	99.1	121.1	48.5	96.3		443391	Beta-casein (Fragment)	GO:0005576	extracellular region	oas04917	Prolactin signaling pathway
W5NRI1	A2M_N_2 domain-containing protein OS=Ovis aries OX=9940 PE=4 SV=1		112.7	96.6	55.6	74.8	85.8	101.2	75.1	164.5	102.9	129.5	103.1	77.1	115.2	97.5	87.7	129.9	84.1	110.5	112.2	84		114114921	A2M_N_2 domain-containing protein	GO:0006956,GO:0004866	complement activation|endopeptidase inhibitor activity			KOG1366	[O]	Alpha-macroglobulin	Posttranslational modification, protein turnover, chaperones	KOG1366	J	endopeptidase inhibitor activity	Translation, ribosomal structure and biogenesis	PF01835	MG2	MG2 domain
W5NSH2	Inter-alpha-trypsin inhibitor heavy chain 3 OS=Ovis aries OX=9940 GN=ITIH3 PE=3 SV=1	ITIH3	13.9	129.8	15.9	97.2	94.6	13.3	143	119.9	112.9	108.9	147.3	205.9	89.2	119.9	99.1	110.6	100.3	91.8	96.9	89.4	ITIH3	101109217	Inter-alpha-trypsin inhibitor heavy chain 3	GO:0030212,GO:0005576,GO:0004867	hyaluronan metabolic process|extracellular region|serine-type endopeptidase inhibitor activity							ENOG502QPS2	S	hyaluronan metabolic process	Function unknown	PF00092	VWA	von Willebrand factor type A domain
W5NT24	Tenascin XB OS=Ovis aries OX=9940 GN=TNXB PE=3 SV=1	TNXB	95.9	85.2	110.5	112.5	107	96.3	120.4	95.7	84.5	105.2	84.3	93.3	101.3	84.4	82.9	117.9	100.5	110.4	111.9	99.8	TNXB	100820740	Tenascin XB	GO:0098609,GO:0007160,GO:0030199,GO:0006631,GO:0043506,GO:0006641,GO:0062023,GO:0005615,GO:0005518,GO:0008201	cell-cell adhesion|cell-matrix adhesion|collagen fibril organization|fatty acid metabolic process|regulation of JUN kinase activity|triglyceride metabolic process|collagen-containing extracellular matrix|extracellular space|collagen binding|heparin binding	oas04151,oas04512,oas04510,oas05206,oas05165	PI3K-Akt signaling pathway|ECM-receptor interaction|Focal adhesion|MicroRNAs in cancer|Human papillomavirus infection	KOG1225	[TW]	Teneurin-1 and related extracellular matrix proteins, contain EGF-like repeats	Signal transduction mechanisms |Extracellular structures	KOG1225	L	regulation of canonical Wnt signaling pathway involved in osteoblast differentiation	Replication, recombination and repair	PF00041	fn3	Fibronectin type III domain
W5NTT7	Collagen type I alpha 2 chain OS=Ovis aries OX=9940 GN=COL1A2 PE=4 SV=1	COL1A2	101.2	90.2	97.5	105.6	132.9	70.3	151.8	103.5	81.7	99	75.4	111	91.8	69	73.6	89.3	109.7	79.9	157	109.5	COL1A2	443512	Collagen type I alpha 2 chain	GO:0001568,GO:0030282,GO:0071230,GO:0030199,GO:0032963,GO:0085029,GO:0070208,GO:0008217,GO:0007266,GO:0001501,GO:0043589,GO:0007179,GO:0005584,GO:0005783,GO:0005615,GO:0005201,GO:0042802,GO:0048407,GO:0002020,GO:0030674,GO:0046332	blood vessel development|bone mineralization|cellular response to amino acid stimulus|collagen fibril organization|collagen metabolic process|extracellular matrix assembly|protein heterotrimerization|regulation of blood pressure|Rho protein signal transduction|skeletal system development|skin morphogenesis|transforming growth factor beta receptor signaling pathway|collagen type I trimer|endoplasm…	oas04151,oas04512,oas04510,oas04611,oas04926,oas04974,oas05205,oas05165,oas05146,oas05415,oas04933	PI3K-Akt signaling pathway|ECM-receptor interaction|Focal adhesion|Platelet activation|Relaxin signaling pathway|Protein digestion and absorption|Proteoglycans in cancer|Human papillomavirus infection|Amoebiasis|Diabetic cardiomyopathy|AGE-RAGE signaling pathway in diabetic complications	KOG3544	[W]	Collagens (type IV and type XIII), and related proteins	Extracellular structures	KOG3544	S	structural constituent of cuticle	Function unknown	PF01391	Collagen	Collagen triple helix repeat (20 copies)
W5NU34	Triggering receptor expressed on myeloid cells like 1 OS=Ovis aries OX=9940 GN=TREML1 PE=4 SV=1	TREML1	83.9	62.9	52.7	65.2	75	154.4	192.7	48.3	58	160.7	101.3	58.6	146	76.1	134	104.9	140.1	56.8	101.7	126.5	TREML1	101105192	Triggering receptor expressed on myeloid cells like 1	GO:0016021	integral component of membrane
W5NUG3	Glucosamine-6-phosphate isomerase OS=Ovis aries OX=9940 GN=GNPDA1 PE=3 SV=1	GNPDA1	90.8	119.9	93.8	109.7	106.6	89.6	104.7	93	100.2	96.1	70.5	115.6	90.6	106.1	106.6	91	131	86.3	104.8	93	GNPDA1	101108912	Glucosamine-6-phosphate isomerase	GO:0005975,GO:0006091,GO:0006043,GO:0006044,GO:0005737,GO:0004342	carbohydrate metabolic process|generation of precursor metabolites and energy|glucosamine catabolic process|N-acetylglucosamine metabolic process|cytoplasm|glucosamine-6-phosphate deaminase activity	oas00520	Amino sugar and nucleotide sugar metabolism	KOG3148	[G]	Glucosamine-6-phosphate isomerase	Carbohydrate transport and metabolism	KOG3148	G	glucosamine-6-phosphate deaminase activity	Carbohydrate transport and metabolism	PF01182	Glucosamine_iso	Glucosamine-6-phosphate isomerases/6-phosphogluconolactonase
W5NUU8	Cadherin-5 OS=Ovis aries OX=9940 GN=CDH5 PE=4 SV=1	CDH5	87.6	93.4	107.1	103	106.5	90.4	120.2	97.6	106.2	95.2	98.2	107.5	87.6	96.1	98.3	96.4	101.8	85.5	104.3	117.3	CDH5	101107462	Cadherin-5	GO:0034332,GO:0070830,GO:0043534,GO:0001955,GO:0044331,GO:0006874,GO:0007156,GO:0008285,GO:2000352,GO:0050728,GO:0031115,GO:0045766,GO:0030513,GO:0030335,GO:1903142,GO:0010628,GO:0035307,GO:0031334,GO:1902396,GO:2000114,GO:0001932,GO:0043114,GO:0007179,GO:0005912,GO:0005923,GO:0009897,GO:0016021,GO:0031965,GO:0005654,GO:0008013,GO:0070700,GO:0005509,GO:0070051,GO:0019903,GO:1990782,GO:0044325,GO:…	adherens junction organization|bicellular tight junction assembly|blood vessel endothelial cell migration|blood vessel maturation|cell-cell adhesion mediated by cadherin|cellular calcium ion homeostasis|homophilic cell adhesion via plasma membrane adhesion molecules|negative regulation of cell population proliferation|negative regulation of endothelial cell apoptotic process|negative regulation o…	oas04514,oas04670,oas05418	Cell adhesion molecules|Leukocyte transendothelial migration|Fluid shear stress and atherosclerosis	KOG3594	[S]	FOG: Cadherin repeats	Function unknown	KOG3594	S	homophilic cell adhesion via plasma membrane adhesion molecules	Function unknown	PF00028	Cadherin	Cadherin domain
W5NV16	Ig-like domain-containing protein OS=Ovis aries OX=9940 PE=4 SV=1		91.8	88	88.9	97.3	104.4	103.2	146	105.7	84.6	102.8	99.4	80.3	92.5	88.4	95.9	102.3	94.4	80.6	125.7	127.8		101110577	Ig-like domain-containing protein									ENOG502SRAN	S	Immunoglobulin V-Type	Function unknown	PF07686	V-set	Immunoglobulin V-set domain
W5NVM6	Ig-like domain-containing protein OS=Ovis aries OX=9940 PE=4 SV=1		200.1	104.1	78.7	108	79	52.9	139.8	168.8	74.8	105.3	11.8	86.9	93.4	63	94.2	86.3	70.6	78.4	210.8	93		101110577	Ig-like domain-containing protein									ENOG502S5TB	S	Immunoglobulin V-Type	Function unknown	PF07686	V-set	Immunoglobulin V-set domain
W5NWD8	Solute carrier family 14 member 2 OS=Ovis aries OX=9940 GN=SLC14A2 PE=3 SV=1	SLC14A2	127.6	92.1	68.4	199.6	88.6	45.8	79.7	101.6	68.3	62.4	170.1	217	51	162.8	63.4	61.7	35.9	118.2	123.6	62.1	SLC14A2	443267	Solute carrier family 14 member 2	GO:0016021,GO:0005886,GO:0050839,GO:0015204	integral component of membrane|plasma membrane|cell adhesion molecule binding|urea transmembrane transporter activity							ENOG502QWSG	E	urea transmembrane transporter activity	Amino acid transport and metabolism	PF03253	UT	Urea transporter
W5NWX6	Apolipoprotein C-III OS=Ovis aries OX=9940 GN=LOC101117273 PE=3 SV=1	LOC101117273	76.1	104.4	119.3	75.1	118.5	53	118.3	138.6	82.2	57.4	105.6	97	110.8	102.6	121.2	95.2	92.5	118.3	103.2	110.7	LOC101117273	101117273	Apolipoprotein C-III	GO:0006869,GO:0042157,GO:0005576,GO:0008289	lipid transport|lipoprotein metabolic process|extracellular region|lipid binding	oas03320,oas04979	PPAR signaling pathway|Cholesterol metabolism					ENOG502SZ00	S	negative regulation of high-density lipoprotein particle clearance	Function unknown	PF05778	Apo-CIII	Apolipoprotein CIII (Apo-CIII)
W5NXW9	Immunoglobulin heavy constant mu OS=Ovis aries OX=9940 PE=4 SV=1		98.1	100.4	95.1	91.8	87.6	130.5	82.5	93.4	92.5	74.5	100.7	87.7	79.9	124.5	88.7	120.2	91.5	182.1	81.7	96.7		101113211	Immunoglobulin heavy constant mu	GO:0002250,GO:0019731,GO:0050829,GO:0045087,GO:0009986,GO:0071757,GO:0071756,GO:0034987,GO:0042834,GO:0031210,GO:0003697	adaptive immune response|antibacterial humoral response|defense response to Gram-negative bacterium|innate immune response|cell surface|hexameric IgM immunoglobulin complex|pentameric IgM immunoglobulin complex|immunoglobulin receptor binding|peptidoglycan binding|phosphatidylcholine binding|single-stranded DNA binding	oas04064,oas04020,oas04072,oas04151,oas04145,oas04640,oas04613,oas04650,oas04662,oas04664,oas04666,oas04672,oas05202,oas05171,oas05169,oas05135,oas05150,oas05152,oas05146,oas05140,oas05143,oas05310,oas05322,oas05323,oas05320,oas05330,oas05340,oas05414,oas05416	NF-kappa B signaling pathway|Calcium signaling pathway|Phospholipase D signaling pathway|PI3K-Akt signaling pathway|Phagosome|Hematopoietic cell lineage|Neutrophil extracellular trap formation|Natural killer cell mediated cytotoxicity|B cell receptor signaling pathway|Fc epsilon RI signaling pathway|Fc gamma R-mediated phagocytosis|Intestinal immune network for IgA production|Transcriptional misr…					ENOG502R54U	S	antigen binding	Function unknown	PF07654	C1-set	Immunoglobulin C1-set domain
W5NY01	CD163 molecule OS=Ovis aries OX=9940 PE=4 SV=1		135.6	105.9	103.7	88.8	98.7	92.3	101.9	92.9	95.2	108.4	103.4	71.1	105.4	96.3	90.1	90.5	102.8	104.8	102.5	109.8		105612575	CD163 molecule	GO:0016021,GO:0005044	integral component of membrane|scavenger receptor activity											PF00530	SRCR	Scavenger receptor cysteine-rich domain
W5NY95	Complement factor B OS=Ovis aries OX=9940 GN=C2 PE=4 SV=1	C2	103.1	94.4	104.8	96.6	85.5	119.3	87.5	105.4	120.3	100.4	100	93.4	97.4	92.6	100.8	104.8	87.4	89.9	108	108.5	C2	101115072	Complement factor B	GO:0006957,GO:0005576,GO:0004252	complement activation, alternative pathway|extracellular region|serine-type endopeptidase activity	oas04610,oas05171,oas05150	Complement and coagulation cascades|Coronavirus disease - COVID-19|Staphylococcus aureus infection	KOG3627	[E]	Trypsin	Amino acid transport and metabolism	KOG3627	O	serine-type endopeptidase activity	Posttranslational modification, protein turnover, chaperones	PF00084	Sushi	Sushi repeat (SCR repeat)
W5NYF4	Peptidoglycan recognition protein 2 OS=Ovis aries OX=9940 GN=PGLYRP2 PE=3 SV=1	PGLYRP2	119.6	107.1	78.6	97.7	90.1	82.3	109.4	122	114.1	102.1	81.9	66.7	116	112.4	96.5	93	139.5	90	78	103.2	PGLYRP2	101119301	Peptidoglycan recognition protein 2	GO:0051701,GO:0050830,GO:0016045,GO:0002376,GO:0032689,GO:0032827,GO:0009253,GO:0050727,GO:0008745,GO:0042834,GO:0016019,GO:0008270	biological process involved in interaction with host|defense response to Gram-positive bacterium|detection of bacterium|immune system process|negative regulation of interferon-gamma production|negative regulation of natural killer cell differentiation involved in immune response|peptidoglycan catabolic process|regulation of inflammatory response|N-acetylmuramoyl-L-alanine amidase activity|peptido…							ENOG502QR3D	M	N-acetylmuramoyl-L-alanine amidase activity	Cell wall/membrane/envelope biogenesis	PF01510	Amidase_2	N-acetylmuramoyl-L-alanine amidase
W5P094	Nidogen 1 OS=Ovis aries OX=9940 GN=NID1 PE=4 SV=1	NID1	102.1	93.8	96.2	110.6	112.4	75.3	115.6	92.2	85.1	79.6	130.4	101.1	99.5	88.2	94.2	116.1	77.2	95.2	140.3	94.9	NID1	101117471	Nidogen 1	GO:0007160,GO:0032836,GO:0010811,GO:0005604,GO:0005576,GO:0016020,GO:0005509,GO:0005518,GO:0043237,GO:0043394	cell-matrix adhesion|glomerular basement membrane development|positive regulation of cell-substrate adhesion|basement membrane|extracellular region|membrane|calcium ion binding|collagen binding|laminin-1 binding|proteoglycan binding			KOG1214	[MW]	Nidogen and related basement membrane protein proteins	Cell wall/membrane/envelope biogenesis |Extracellular structures	KOG1214	I	MHC class II protein binding, via antigen binding groove	Lipid transport and metabolism	PF00058	Ldl_recept_b	Low-density lipoprotein receptor repeat class B
W5P1H0	Dipeptidyl peptidase 1 OS=Ovis aries OX=9940 GN=CTSC PE=3 SV=1	CTSC	177.8	85.5	68.2	97.2	48	81	94.8	74.6	136.1	93.5	104.3	102.2	110.8	53	77.7	138.8	72.9	112.4	176.1	95.2	CTSC	101112686	Dipeptidyl peptidase 1	GO:0031642,GO:2001235,GO:1903980,GO:0001913,GO:0005813,GO:0005764,GO:0005654,GO:0008234,GO:0008239,GO:0016505,GO:0004252	negative regulation of myelination|positive regulation of apoptotic signaling pathway|positive regulation of microglial cell activation|T cell mediated cytotoxicity|centrosome|lysosome|nucleoplasm|cysteine-type peptidase activity|dipeptidyl-peptidase activity|peptidase activator activity involved in apoptotic process|serine-type endopeptidase activity	oas04142,oas04210	Lysosome|Apoptosis	KOG1543	[O]	Cysteine proteinase Cathepsin L	Posttranslational modification, protein turnover, chaperones	KOG1543	O	cysteine-type peptidase activity	Posttranslational modification, protein turnover, chaperones	PF00112	Peptidase_C1	Papain family cysteine protease
W5P2V3	Peptidase D OS=Ovis aries OX=9940 GN=PEPD PE=3 SV=1	PEPD	93.8	107.9	98.8	109.7	108.8	87.1	113.8	104.4	93.1	93.8	77.5	107.3	99.9	93.9	90.6	99.4	110	96.3	113.3	100.6	PEPD	101110862	Peptidase D	GO:0030145,GO:0070006	manganese ion binding|metalloaminopeptidase activity			KOG2737	[R]	Putative metallopeptidase	General function prediction only					PF00557	Peptidase_M24	Metallopeptidase family M24
W5P323	Glucose-6-phosphate isomerase OS=Ovis aries OX=9940 GN=GPI PE=3 SV=1	GPI	67.1	77.5	135	108.1	115.6	84.6	158.1	134.2	100.4	95.2	55.3	102.1	87.7	78.9	106.1	86.9	99	86	111	110.8	GPI	101112413	Glucose-6-phosphate isomerase	GO:0034101,GO:0006094,GO:0042593,GO:0006096,GO:0001701,GO:0001707,GO:0060170,GO:0005829,GO:0005615,GO:0005654,GO:0005125,GO:0004347	erythrocyte homeostasis|gluconeogenesis|glucose homeostasis|glycolytic process|in utero embryonic development|mesoderm formation|ciliary membrane|cytosol|extracellular space|nucleoplasm|cytokine activity|glucose-6-phosphate isomerase activity	oas00010,oas00030,oas00500,oas00520	Glycolysis / Gluconeogenesis|Pentose phosphate pathway|Starch and sucrose metabolism|Amino sugar and nucleotide sugar metabolism	KOG2446	[G]	Glucose-6-phosphate isomerase	Carbohydrate transport and metabolism	KOG2446	G	glucose-6-phosphate isomerase activity	Carbohydrate transport and metabolism	PF00342	PGI	Phosphoglucose isomerase
W5P336	Complement subcomponent C1r OS=Ovis aries OX=9940 GN=C1R PE=4 SV=1	C1R	113.5	124.6	107.6	82.4	115.2	74.3	104.6	93.8	104.1	93.8	114.2	90.9	99.8	102.5	117.9	100.1	76.3	94.4	95.6	94.1	C1R	101107430	Complement subcomponent C1r	GO:0006958,GO:0005509,GO:0004252	complement activation, classical pathway|calcium ion binding|serine-type endopeptidase activity	oas04145,oas04610,oas05171,oas05133,oas05150,oas05322	Phagosome|Complement and coagulation cascades|Coronavirus disease - COVID-19|Pertussis|Staphylococcus aureus infection|Systemic lupus erythematosus	KOG3627	[E]	Trypsin	Amino acid transport and metabolism					PF00084	Sushi	Sushi repeat (SCR repeat)
W5P430	Suprabasin OS=Ovis aries OX=9940 GN=SBSN PE=4 SV=1	SBSN	84.3	96	107.8	96.8	103.2	84.1	118.1	102.6	88.4	102.7	88.3	116.2	94.3	107.5	110.2	106	96.7	105.5	103.6	87.7	SBSN	101120596	Suprabasin									ENOG502SGZY	S		Function unknown
W5P5K9	Serglycin OS=Ovis aries OX=9940 GN=SRGN PE=4 SV=1	SRGN	76.6	233.4	90.8	46.5	226.8	26.4	21.6	62.5	44.7	44.7	236.4	25	74.9	151.9	115.2	181.6	45.6	93.4	154.4	47.5	SRGN	101107327	Serglycin	GO:0140507,GO:0030502,GO:0005615,GO:0005794	granzyme-mediated programmed cell death signaling pathway|negative regulation of bone mineralization|extracellular space|Golgi apparatus							ENOG502S72N	S	maintenance of granzyme B location in T cell secretory granule	Function unknown	PF04360	Serglycin	Serglycin
W5P5T4	Complement C3 OS=Ovis aries OX=9940 GN=LOC101108131 PE=4 SV=1	LOC101108131	122.9	99.2	45.3	79.1	84.7	94.4	96.5	125	64.7	128.4	106.1	75.7	133.5	94.6	99.2	138.5	96.5	106.7	126.6	82.3	LOC101108131	114114921	Complement C3	GO:0006957,GO:0006958,GO:0006954,GO:0005615,GO:0004866	complement activation, alternative pathway|complement activation, classical pathway|inflammatory response|extracellular space|endopeptidase inhibitor activity			KOG1366	[O]	Alpha-macroglobulin	Posttranslational modification, protein turnover, chaperones	KOG1366	J	endopeptidase inhibitor activity	Translation, ribosomal structure and biogenesis	PF00207	A2M	Alpha-2-macroglobulin family
W5P6F4	Complement C5 OS=Ovis aries OX=9940 GN=LOC101121825 PE=4 SV=1	LOC101121825	77.4	111.6	122.3	41.4	172	106.4	96.3	86.7	93.7	62.4	107.8	98.8	197.9	80.3	39.9	112.5	80.2	24.9	41	246.4	LOC101121825	101121825	Complement C5	GO:0006957,GO:0006958,GO:0006954,GO:0010760,GO:0032722,GO:0010575,GO:0005615,GO:0005579,GO:0004866	complement activation, alternative pathway|complement activation, classical pathway|inflammatory response|negative regulation of macrophage chemotaxis|positive regulation of chemokine production|positive regulation of vascular endothelial growth factor production|extracellular space|membrane attack complex|endopeptidase inhibitor activity	oas04080,oas04610,oas04613,oas05171,oas05168,oas05133,oas05150,oas05322,oas05020,oas04936	Neuroactive ligand-receptor interaction|Complement and coagulation cascades|Neutrophil extracellular trap formation|Coronavirus disease - COVID-19|Herpes simplex virus 1 infection|Pertussis|Staphylococcus aureus infection|Systemic lupus erythematosus|Prion disease|Alcoholic liver disease	KOG1366	[O]	Alpha-macroglobulin	Posttranslational modification, protein turnover, chaperones	KOG1366	J	endopeptidase inhibitor activity	Translation, ribosomal structure and biogenesis	PF00207	A2M	Alpha-2-macroglobulin family
W5P7G4	Tenascin C OS=Ovis aries OX=9940 GN=TNC PE=3 SV=1	TNC	83.5	73.9	98.7	92.4	104.3	84.9	143.4	131.8	98.9	129.8	84.5	112.2	82.3	93.2	102	87.9	99.2	93.9	104.3	98.9	TNC	101118337	Tenascin C	GO:0007155,GO:0060739,GO:0007528,GO:0014012,GO:0008284,GO:0010628,GO:0060740,GO:0030155,GO:0001558,GO:0050727,GO:0005604,GO:0005576,GO:0005614,GO:0098966,GO:0090733,GO:0045545	cell adhesion|mesenchymal-epithelial cell signaling involved in prostate gland development|neuromuscular junction development|peripheral nervous system axon regeneration|positive regulation of cell population proliferation|positive regulation of gene expression|prostate gland epithelium morphogenesis|regulation of cell adhesion|regulation of cell growth|regulation of inflammatory response|basemen…	oas04151,oas04512,oas04510,oas05206,oas05165	PI3K-Akt signaling pathway|ECM-receptor interaction|Focal adhesion|MicroRNAs in cancer|Human papillomavirus infection	KOG1225	[TW]	Teneurin-1 and related extracellular matrix proteins, contain EGF-like repeats	Signal transduction mechanisms |Extracellular structures	KOG1225	L	regulation of canonical Wnt signaling pathway involved in osteoblast differentiation	Replication, recombination and repair	PF00041	fn3	Fibronectin type III domain
W5P7W5	Pancreatic trypsin inhibitor OS=Ovis aries OX=9940 GN=LOC101113516 PE=4 SV=1	LOC101113516	43.2	48.6	47.1	30.4	143.1	47.5	56.2	60.4	24.1	30.6	382.2	73.4	125.6	25.3	355.7	139.3	102.1	34.4	183.1	47.8	LOC101113516	101113516	Pancreatic trypsin inhibitor	GO:0004867	serine-type endopeptidase inhibitor activity			KOG4295	[O]	Serine proteinase inhibitor (KU family)	Posttranslational modification, protein turnover, chaperones					PF00014	Kunitz_BPTI	Kunitz/Bovine pancreatic trypsin inhibitor domain
W5P8E9	CD109 molecule OS=Ovis aries OX=9940 GN=CD109 PE=3 SV=1	CD109	76.9	87.3	99.2	116.2	113.9	75.8	126.3	95.2	85.6	117.4	94.8	98.1	93.9	86.3	97.4	99	147.5	91.8	91.2	106.2	CD109	101117513	CD109 molecule	GO:0001942,GO:0010839,GO:0001933,GO:0030512,GO:0061045,GO:0072675,GO:0045616,GO:0005829,GO:0005615,GO:0005886,GO:0004867,GO:0050431	hair follicle development|negative regulation of keratinocyte proliferation|negative regulation of protein phosphorylation|negative regulation of transforming growth factor beta receptor signaling pathway|negative regulation of wound healing|osteoclast fusion|regulation of keratinocyte differentiation|cytosol|extracellular space|plasma membrane|serine-type endopeptidase inhibitor activity|transfo…			KOG1366	[O]	Alpha-macroglobulin	Posttranslational modification, protein turnover, chaperones	KOG1366	J	endopeptidase inhibitor activity	Translation, ribosomal structure and biogenesis	PF00207	A2M	Alpha-2-macroglobulin family
W5P8X9	Chloride intracellular channel protein OS=Ovis aries OX=9940 GN=CLIC4 PE=3 SV=1	CLIC4	58.3	69.5	118.9	123.6	52.1	313.6	52.7	66.7	80.3	63.8	66.5	102.6	111.2	89.2	141.8	59.1	92.1	106.7	135.8	95.5	CLIC4	101115514	Chloride intracellular channel protein	GO:0001525,GO:0048754,GO:0071277,GO:0006821,GO:0001886,GO:0009566,GO:0030216,GO:0035264,GO:0030336,GO:0034765,GO:0061299,GO:0007035,GO:0045177,GO:0009986,GO:0005911,GO:0005813,GO:0034707,GO:0005829,GO:0005902,GO:0030496,GO:0005739,GO:0016363,GO:0048471,GO:0005886,GO:0005254,GO:0005244	angiogenesis|branching morphogenesis of an epithelial tube|cellular response to calcium ion|chloride transport|endothelial cell morphogenesis|fertilization|keratinocyte differentiation|multicellular organism growth|negative regulation of cell migration|regulation of ion transmembrane transport|retina vasculature morphogenesis in camera-type eye|vacuolar acidification|apical part of cell|cell surf…			KOG1422	[P]	Intracellular Cl- channel CLIC, contains GST domain	Inorganic ion transport and metabolism	KOG1422	O	chloride channel activity	Posttranslational modification, protein turnover, chaperones	PF13410	GST_C_2	Glutathione S-transferase, C-terminal domain
W5P9B0	Desmoglein 1 OS=Ovis aries OX=9940 GN=DSG1 PE=4 SV=1	DSG1	82.7	117.2	82.1	88	115.8	91.5	106.9	77.6	76.3	97.2	101.1	95.1	115.6	77.8	120.7	125.1	120.7	125	81.6	102.1	DSG1	101115499	Desmoglein 1	GO:0007156,GO:0050821,GO:0009898,GO:0030057,GO:0016021,GO:0005509,GO:0045295	homophilic cell adhesion via plasma membrane adhesion molecules|protein stabilization|cytoplasmic side of plasma membrane|desmosome|integral component of membrane|calcium ion binding|gamma-catenin binding	oas05150	Staphylococcus aureus infection	KOG3594	[S]	FOG: Cadherin repeats	Function unknown	KOG3594	S	homophilic cell adhesion via plasma membrane adhesion molecules	Function unknown	PF00028	Cadherin	Cadherin domain
W5PAJ9	Apolipoprotein M OS=Ovis aries OX=9940 GN=APOM PE=3 SV=1	APOM	85.3	105	105.1	96.1	90.1	72.4	111.3	100.5	107.5	89.3	85.9	110	92.2	113.7	101.8	115.3	109.2	88.4	111.5	109.4	APOM	101121210	Apolipoprotein M	GO:0033344,GO:0034380,GO:0034384,GO:0034375,GO:0042157,GO:0034445,GO:0043691,GO:0034365,GO:0034362,GO:0034366,GO:0034361,GO:0016209,GO:0005319,GO:0005543	cholesterol efflux|high-density lipoprotein particle assembly|high-density lipoprotein particle clearance|high-density lipoprotein particle remodeling|lipoprotein metabolic process|negative regulation of plasma lipoprotein oxidation|reverse cholesterol transport|discoidal high-density lipoprotein particle|low-density lipoprotein particle|spherical high-density lipoprotein particle|very-low-densit…							ENOG502S2IN	S	regulation of plasma lipoprotein oxidation	Function unknown	PF11032	ApoM	ApoM domain
W5PB46	Phospholipid transfer protein OS=Ovis aries OX=9940 GN=PLTP PE=3 SV=1	PLTP	98.1	118.3	110	87.9	103.1	92.2	112.9	86.1	95.5	88.6	81.1	101.7	110.7	82.5	94.3	99	100.7	117.9	101.9	117.5	PLTP	101115982	Phospholipid transfer protein	GO:0035627,GO:0030317,GO:0034375,GO:0006629,GO:0010875,GO:0010189,GO:0034364,GO:0005634,GO:0097001,GO:0140340,GO:0120020,GO:0140337,GO:0019992,GO:0008035,GO:0030169,GO:0070300,GO:1990050,GO:0031210,GO:0120019,GO:0008429,GO:1904121,GO:1901611,GO:0140339,GO:0008526,GO:0140338,GO:0034189	ceramide transport|flagellated sperm motility|high-density lipoprotein particle remodeling|lipid metabolic process|positive regulation of cholesterol efflux|vitamin E biosynthetic process|high-density lipoprotein particle|nucleus|ceramide binding|cerebroside transfer activity|cholesterol transfer activity|diacylglyceride transfer activity|diacylglycerol binding|high-density lipoprotein particle b…	oas03320,oas04979	PPAR signaling pathway|Cholesterol metabolism	KOG4160	[V]	BPI/LBP/CETP family protein	Defense mechanisms	KOG4160	L	lipid binding	Replication, recombination and repair	PF01273	LBP_BPI_CETP	LBP / BPI / CETP family, N-terminal domain
W5PBY0	Complement component 4 binding protein alpha OS=Ovis aries OX=9940 GN=C4BPA PE=4 SV=1	C4BPA	32.1	24.5	36.3	160.5	273.2	32.7	229.1	333.2	9.7	11.3	23.9	216.3	28.9	201.3	267.7	36.9	35.1	12.5	13.7	21.1	C4BPA	101119740	Complement component 4 binding protein alpha	GO:0045959,GO:0045732,GO:1903027,GO:0009609,GO:0005615	negative regulation of complement activation, classical pathway|positive regulation of protein catabolic process|regulation of opsonization|response to symbiotic bacterium|extracellular space	oas04610,oas05133	Complement and coagulation cascades|Pertussis					ENOG502SHRK	S	complement activation, classical pathway	Function unknown	PF00084	Sushi	Sushi repeat (SCR repeat)
W5PD62	Carboxypeptidase B2 OS=Ovis aries OX=9940 GN=CPB2 PE=3 SV=1	CPB2	98.1	92.8	98.3	78.4	83	85.1	111.9	109.3	100.1	105.2	99	110.5	95.4	114.7	102.1	101.1	93.9	100.1	105.7	115.3	CPB2	101112329	Carboxypeptidase B2	GO:0042730,GO:0004181,GO:0008270	fibrinolysis|metallocarboxypeptidase activity|zinc ion binding	oas04610,oas04972,oas04974	Complement and coagulation cascades|Pancreatic secretion|Protein digestion and absorption	KOG2650	[S]	Zinc carboxypeptidase	Function unknown	KOG2650	E	metallocarboxypeptidase activity	Amino acid transport and metabolism	PF00246	Peptidase_M14	Zinc carboxypeptidase
W5PD71	Pentaxin OS=Ovis aries OX=9940 GN=LOC101115495 PE=3 SV=1	LOC101115495	119.8	110	106.1	72	88.2	138.5	71.6	96.7	138.5	97.7	90.9	77.4	111.4	73.8	109.4	110.2	78.9	99.8	101.1	108.2	LOC101115495	101115495	Pentaxin	GO:0010888,GO:0010745,GO:0032945,GO:0010628,GO:0032930,GO:0032677,GO:0042310,GO:0005615,GO:0005509,GO:0001849,GO:0042802,GO:0030169,GO:0050750	negative regulation of lipid storage|negative regulation of macrophage derived foam cell differentiation|negative regulation of mononuclear cell proliferation|positive regulation of gene expression|positive regulation of superoxide anion generation|regulation of interleukin-8 production|vasoconstriction|extracellular space|calcium ion binding|complement component C1q complex binding|identical pro…							ENOG502S201	S	complement component C1q binding	Function unknown	PF00354	Pentaxin	Pentaxin family
W5PDE5	Apolipoprotein R-like OS=Ovis aries OX=9940 GN=LOC101120001 PE=4 SV=1	LOC101120001	136	102.4	126.2	80.2	107.2	104.8	81.9	110.3	145.5	65.5	105.2	68.3	94.9	87.3	99.5	82	82.8	100.2	119	100.7	LOC101120001	101120001	Apolipoprotein R-like									ENOG502TDY3	S	Domain abundant in complement control proteins; SUSHI repeat; short complement-like repeat (SCR)	Function unknown	PF00084	Sushi	Sushi repeat (SCR repeat)
W5PDS4	Complement C1q subcomponent subunit A OS=Ovis aries OX=9940 GN=C1QA PE=4 SV=1	C1QA	105.6	122	138.4	86.4	113.6	77.6	97	94	119	80.5	113.8	82.2	93.6	104.4	122.3	92.1	77.3	103.7	79.4	97.1	C1QA	101102126	Complement C1q subcomponent subunit A	GO:0007568,GO:0048143,GO:0006958,GO:0150062,GO:0001774,GO:0016322,GO:1901216,GO:0150064,GO:0062167,GO:0098794	aging|astrocyte activation|complement activation, classical pathway|complement-mediated synapse pruning|microglial cell activation|neuron remodeling|positive regulation of neuron death|vertebrate eye-specific patterning|complement component C1q complex|postsynapse	oas04610,oas05171,oas05133,oas05150,oas05142,oas05322,oas05020,oas04936	Complement and coagulation cascades|Coronavirus disease - COVID-19|Pertussis|Staphylococcus aureus infection|Chagas disease|Systemic lupus erythematosus|Prion disease|Alcoholic liver disease					ENOG502RZM2	S	complement activation, classical pathway	Function unknown	PF00386	C1q	C1q domain
W5PEE9	Lysosomal associated membrane protein 1 OS=Ovis aries OX=9940 GN=LAMP1 PE=3 SV=1	LAMP1	90.2	101.2	71.2	99	63	102.3	93.1	107.4	86.3	80.4	92.7	78.6	115.3	121.2	41.5	133.9	129.4	100.9	184	108.4	LAMP1	101119403	Lysosomal associated membrane protein 1	GO:0072594,GO:0090160,GO:0140507,GO:0043323,GO:0050821,GO:1902513,GO:0044754,GO:0000421,GO:0101004,GO:0005829,GO:0010008,GO:0009897,GO:0016021,GO:0042470,GO:0005771,GO:0048471,GO:0061474,GO:0042383,GO:0008021,GO:0019899,GO:0019904	establishment of protein localization to organelle|Golgi to lysosome transport|granzyme-mediated programmed cell death signaling pathway|positive regulation of natural killer cell degranulation|protein stabilization|regulation of organelle transport along microtubule|autolysosome|autophagosome membrane|cytolytic granule membrane|cytosol|endosome membrane|external side of plasma membrane|integral …	oas04145,oas04142,oas04140,oas05152	Phagosome|Lysosome|Autophagy - animal|Tuberculosis	KOG4818	[R]	Lysosomal-associated membrane protein	General function prediction only	KOG4818	J	protein targeting to lysosome involved in chaperone-mediated autophagy	Translation, ribosomal structure and biogenesis	PF01299	Lamp	Lysosome-associated membrane glycoprotein (Lamp)
W5PEJ5	Osteomodulin OS=Ovis aries OX=9940 GN=OMD PE=4 SV=1	OMD	90.6	76.3	103.8	146.7	141.3	66.1	167.1	109.3	88.6	84.9	100.9	79.9	79.9	59.8	79.7	85.8	120	48.3	157.7	113	OMD	105607080	Osteomodulin	GO:0030500,GO:0062023	regulation of bone mineralization|collagen-containing extracellular matrix			KOG0619	[R]	FOG: Leucine rich repeat	General function prediction only	KOG0619	U	regulation of response to stimulus	Intracellular trafficking, secretion, and vesicular transport	PF01462	LRRNT	Leucine rich repeat N-terminal domain
W5PEL2	Mimecan OS=Ovis aries OX=9940 GN=OGN PE=3 SV=1	OGN	101.4	90	85.6	98	108	94	129.7	102.4	99.6	95.8	85.7	117.7	88.2	93.4	92.5	106.4	87.1	96.3	120.9	107.3	OGN	101108451	Mimecan	GO:0008083	growth factor activity			KOG0619	[R]	FOG: Leucine rich repeat	General function prediction only	KOG0619	U	regulation of response to stimulus	Intracellular trafficking, secretion, and vesicular transport	PF13855	LRR_8	Leucine rich repeat
W5PF65	Serotransferrin OS=Ovis aries OX=9940 GN=TF PE=3 SV=1	TF	147.7	126.4	131.8	71.5	205.2	118.7	54	111.8	62	61.4	71.1	64.1	93	46.8	149.2	122.5	51.9	67.6	138	105.3	TF	443000	Serotransferrin	GO:0007015,GO:0006879,GO:0071281,GO:0070371,GO:0006826,GO:0030316,GO:0045780,GO:2000147,GO:0042327,GO:0048260,GO:0045893,GO:0034756,GO:0009617,GO:0060395,GO:0016324,GO:0009925,GO:0005905,GO:0005769,GO:0030139,GO:0005615,GO:0031232,GO:1990712,GO:0005770,GO:0048471,GO:0055037,GO:0008199,GO:0008198,GO:0034986,GO:1990459	actin filament organization|cellular iron ion homeostasis|cellular response to iron ion|ERK1 and ERK2 cascade|iron ion transport|osteoclast differentiation|positive regulation of bone resorption|positive regulation of cell motility|positive regulation of phosphorylation|positive regulation of receptor-mediated endocytosis|positive regulation of transcription, DNA-templated|regulation of iron ion …	oas04066,oas04216,oas04978	HIF-1 signaling pathway|Ferroptosis|Mineral absorption					ENOG502QT0C	P	trivalent inorganic cation transmembrane transporter activity	Inorganic ion transport and metabolism	PF00405	Transferrin	Transferrin
W5PH03	Fibrinogen like 1 OS=Ovis aries OX=9940 GN=FGL1 PE=4 SV=1	FGL1	102.2	72.2	110.5	94.2	55	107.4	128.1	118.6	130.4	110.8	87.9	95	83.2	81.1	122.3	92.6	85.5	94.1	118.2	110.6	FGL1	101118665	Fibrinogen like 1	GO:0072574,GO:0005576	hepatocyte proliferation|extracellular region			KOG2579	[R]	Ficolin and related extracellular proteins	General function prediction only	KOG2579	S	signaling receptor binding	Function unknown	PF00147	Fibrinogen_C	Fibrinogen beta and gamma chains, C-terminal globular domain
W5PH27	Cell adhesion molecule L1 like OS=Ovis aries OX=9940 GN=CHL1 PE=3 SV=1	CHL1	120.5	175.4	93.1	99.7	109.1	54.3	119.9	93.9	68.2	123	80.5	98.7	116.7	71.2	94.4	72.8	90.9	99.9	107	110.8	CHL1	101113017	Cell adhesion molecule L1 like	GO:0008344,GO:0007411,GO:0007155,GO:0050890,GO:0035640,GO:0043524,GO:0001764,GO:0045177,GO:0030425,GO:0016021,GO:0005886,GO:0002020	adult locomotory behavior|axon guidance|cell adhesion|cognition|exploration behavior|negative regulation of neuron apoptotic process|neuron migration|apical part of cell|dendrite|integral component of membrane|plasma membrane|protease binding			KOG3513	[T]	Neural cell adhesion molecule L1	Signal transduction mechanisms	KOG3513	S	cell adhesion	Function unknown	PF00041	fn3	Fibronectin type III domain
W5PHI7	Serpin A3-1 OS=Ovis aries OX=9940 GN=LOC101116892 PE=3 SV=1	LOC101116892	57	98.4	130.4	117.2	82.8	138.7	28.2	71.9	124.5	41.3	149.9	76.8	60.1	153.7	104	125.9	122.8	129.8	102.5	83.9	LOC101116892	101116892	Serpin A3-1	GO:0005615,GO:0004867	extracellular space|serine-type endopeptidase inhibitor activity			KOG2392	[V]	Serpin	Defense mechanisms	KOG2392	O	serine-type endopeptidase inhibitor activity	Posttranslational modification, protein turnover, chaperones	PF00079	Serpin	Serpin (serine protease inhibitor)
W5PHP7	SERPIN domain-containing protein OS=Ovis aries OX=9940 PE=3 SV=1		109.4	71.2	104.5	96.6	83.5	128.5	79.1	108.6	132.7	109.4	120.9	93.8	86.2	71.1	97.2	94.8	89.1	121.8	128.2	73.4		101115576	SERPIN domain-containing protein	GO:0005615,GO:0004867	extracellular space|serine-type endopeptidase inhibitor activity			KOG2392	[V]	Serpin	Defense mechanisms	KOG2392	O	serine-type endopeptidase inhibitor activity	Posttranslational modification, protein turnover, chaperones	PF00079	Serpin	Serpin (serine protease inhibitor)
W5PHP8	Leucine rich alpha-2-glycoprotein 1 OS=Ovis aries OX=9940 GN=LRG1 PE=4 SV=1	LRG1	114.7	89.7	94.5	81.9	79.1	131.8	84.6	83.6	138.4	89.5	106.8	99.1	88.7	102.6	101.1	119.9	75.2	88.5	110.4	119.8	LRG1	101111542	Leucine rich alpha-2-glycoprotein 1	GO:0050873,GO:0051546,GO:0061756,GO:0045766,GO:0001938,GO:0060054,GO:0010718,GO:0010838,GO:0030511,GO:0009617,GO:0035313,GO:0005615,GO:0043231,GO:0034713,GO:0005114	brown fat cell differentiation|keratinocyte migration|leukocyte adhesion to vascular endothelial cell|positive regulation of angiogenesis|positive regulation of endothelial cell proliferation|positive regulation of epithelial cell proliferation involved in wound healing|positive regulation of epithelial to mesenchymal transition|positive regulation of keratinocyte proliferation|positive regulatio…			KOG0619	[R]	FOG: Leucine rich repeat	General function prediction only	KOG0619	U	regulation of response to stimulus	Intracellular trafficking, secretion, and vesicular transport	PF00560	LRR_1	Leucine Rich Repeat
W5PID9	Complement component C9 OS=Ovis aries OX=9940 GN=C9 PE=3 SV=1	C9	13.5	113.7	19.1	10.8	186	125.8	152.9	96.1	21	116.7	111.4	91.4	77.2	78.5	75.1	197.8	78.4	195.6	130.6	108.5	C9	101105026	Complement component C9	GO:0001906,GO:0006957,GO:0006958,GO:0019835,GO:0051260,GO:0005615,GO:0005579	cell killing|complement activation, alternative pathway|complement activation, classical pathway|cytolysis|protein homooligomerization|extracellular space|membrane attack complex	oas04610,oas05171,oas05146,oas05322,oas05020	Complement and coagulation cascades|Coronavirus disease - COVID-19|Amoebiasis|Systemic lupus erythematosus|Prion disease					ENOG502QWHM	O	complement activation, alternative pathway	Posttranslational modification, protein turnover, chaperones	PF00057	Ldl_recept_a	Low-density lipoprotein receptor domain class A
W5PJ97	Apolipoprotein A-II OS=Ovis aries OX=9940 GN=APOA2 PE=3 SV=1	APOA2	61.1	124.6	112.1	90.9	86	69	109.3	107.3	89	76.4	125.7	98.8	121	119.7	101.3	99.6	92.5	105.4	89.1	121.2	APOA2	101104619	Apolipoprotein A-II	GO:0042632,GO:0008203,GO:0006869,GO:0042157,GO:0060192,GO:0030300,GO:0005615,GO:0008035,GO:0008289	cholesterol homeostasis|cholesterol metabolic process|lipid transport|lipoprotein metabolic process|negative regulation of lipase activity|regulation of intestinal cholesterol absorption|extracellular space|high-density lipoprotein particle binding|lipid binding	oas03320,oas04979	PPAR signaling pathway|Cholesterol metabolism					ENOG502SVYZ	S	negative regulation of cholesterol transporter activity	Function unknown	PF04711	ApoA-II	Apolipoprotein A-II (ApoA-II)
W5PJG7	Calreticulin OS=Ovis aries OX=9940 GN=CALR PE=3 SV=1	CALR	93.6	107.8	91.2	102.5	120.1	92.4	108.7	100.6	103.3	96.7	93.7	101.6	111	70.7	135.8	102.5	107.8	81.4	87.4	91.2	CALR	101104396	Calreticulin	GO:0090398,GO:0030866,GO:0033144,GO:0045665,GO:0048387,GO:0000122,GO:0017148,GO:1901164,GO:0002502,GO:0045787,GO:0008284,GO:2000510,GO:0010595,GO:0010628,GO:1901224,GO:0050766,GO:1900026,GO:0006611,GO:0006457,GO:0034504,GO:0050821,GO:0040020,GO:0005829,GO:0005788,GO:0044322,GO:0009897,GO:0005615,GO:0042824,GO:0005635,GO:0048471,GO:0005844,GO:0050681,GO:0005509,GO:0030246,GO:0005178,GO:0003729,GO:…	cellular senescence|cortical actin cytoskeleton organization|negative regulation of intracellular steroid hormone receptor signaling pathway|negative regulation of neuron differentiation|negative regulation of retinoic acid receptor signaling pathway|negative regulation of transcription by RNA polymerase II|negative regulation of translation|negative regulation of trophoblast cell migration|pepti…	oas04141,oas04145,oas04612,oas05166,oas05170,oas05168,oas05163,oas05169,oas05142	Protein processing in endoplasmic reticulum|Phagosome|Antigen processing and presentation|Human T-cell leukemia virus 1 infection|Human immunodeficiency virus 1 infection|Herpes simplex virus 1 infection|Human cytomegalovirus infection|Epstein-Barr virus infection|Chagas disease	KOG0674	[O]	Calreticulin	Posttranslational modification, protein turnover, chaperones	KOG0674	O	unfolded protein binding	Posttranslational modification, protein turnover, chaperones	PF00262	Calreticulin	Calreticulin family
W5PK31	Fc fragment of IgG, low affinity IIIa, receptor (CD16a) OS=Ovis aries OX=9940 GN=FCGR3A PE=4 SV=1	FCGR3A	108.5	69.8	88.4	84.1	63.5	51.1	96.7	233.1	105.9	49	112.5	72.7	61.9	313.5	73.1	93.2	73.9	71.2	85.2	92.5	FCGR3A	100192433	Fc fragment of IgG, low affinity IIIa, receptor (CD16a)	GO:0002468,GO:0160006,GO:0042119,GO:0045780,GO:0009986,GO:0005886,GO:0019767,GO:0019770	dendritic cell antigen processing and presentation|Fc receptor-mediated immune complex endocytosis|neutrophil activation|positive regulation of bone resorption|cell surface|plasma membrane|IgE receptor activity|IgG receptor activity	oas04145,oas04613,oas04650,oas04666,oas04380,oas05150,oas05152,oas05140,oas05322	Phagosome|Neutrophil extracellular trap formation|Natural killer cell mediated cytotoxicity|Fc gamma R-mediated phagocytosis|Osteoclast differentiation|Staphylococcus aureus infection|Tuberculosis|Leishmaniasis|Systemic lupus erythematosus					ENOG502RU1M	S	IgG binding	Function unknown	PF13895	Ig_2	Immunoglobulin domain
W5PK77	C-type lectin domain-containing protein OS=Ovis aries OX=9940 PE=3 SV=1		100	134.6	75.3	59	67.4	102.8	49.3	82	159.5	70.5	108.9	194.7	34.7	177.7	123.6	83.2	69.2	190.5	47.1	70		105605755	C-type lectin domain-containing protein	GO:0005581,GO:0030246	collagen trimer|carbohydrate binding	oas04145	Phagosome	KOG4297	[TV]	C-type lectin	Signal transduction mechanisms |Defense mechanisms	KOG4297	K	carbohydrate binding	Transcription	PF00059	Lectin_C	Lectin C-type domain
W5PL69	Bleomycin hydrolase OS=Ovis aries OX=9940 GN=BLMH PE=3 SV=1	BLMH	86.9	98.6	127.5	116.2	82.9	52	114.9	133.3	88.3	111.2	92.4	86.3	112.9	85.8	86.2	87.8	120.3	97.4	103.1	116	BLMH	101111816	Bleomycin hydrolase	GO:0009636,GO:0009410,GO:0005737,GO:0004177,GO:0004197,GO:0042802	response to toxic substance|response to xenobiotic stimulus|cytoplasm|aminopeptidase activity|cysteine-type endopeptidase activity|identical protein binding			KOG4128	[E]	Bleomycin hydrolases and aminopeptidases of cysteine protease family	Amino acid transport and metabolism	KOG4128	E	homocysteine catabolic process	Amino acid transport and metabolism	PF03051	Peptidase_C1_2	Peptidase C1-like family
W5PLQ1	Hepatitis A virus cellular receptor 1-like OS=Ovis aries OX=9940 GN=LOC101111190 PE=4 SV=1	LOC101111190	101.2	151.2	109.9	64.8	99.1	63.5	72.2	78.7	75.5	122.6	151.8	70.7	143.7	108.3	100.3	133	67.7	110.1	67.3	108.4	LOC101111190	101111190	Hepatitis A virus cellular receptor 1-like									ENOG502S454	S	negative regulation of granulocyte colony-stimulating factor production	Function unknown	PF07686	V-set	Immunoglobulin V-set domain
W5PQ53	Inducible T cell costimulator ligand OS=Ovis aries OX=9940 GN=ICOSLG PE=4 SV=1	ICOSLG	102.9	108	97.7	104.1	114.9	78.5	109	107.7	95.9	101.9	72.5	96	105	87.7	94.6	110.8	116.8	105.2	99.5	91.3	ICOSLG	101102203	Inducible T cell costimulator ligand	GO:0016021	integral component of membrane	oas04514,oas04672	Cell adhesion molecules|Intestinal immune network for IgA production					ENOG502SQ2A	S	positive regulation of activated T cell proliferation	Function unknown	PF07686	V-set	Immunoglobulin V-set domain
W5PQD8	C1q and TNF related 3 OS=Ovis aries OX=9940 GN=C1QTNF3 PE=4 SV=1	C1QTNF3	102.3	72.4	107.3	99.2	132.3	60	147.3	100.8	49.9	116.3	80.7	81.3	77.6	72.8	98.1	120.5	127.5	57.7	126.9	169.1	C1QTNF3	101113100	C1q and TNF related 3	GO:0005576	extracellular region							ENOG502QSK2	S	positive regulation of adiponectin secretion	Function unknown	PF00386	C1q	C1q domain
W5PRZ7	Uncharacterized protein OS=Ovis aries OX=9940 PE=4 SV=1		96.2	79.7	93.4	72.9	64.3	82.9	102.2	98.3	69	204.2	68.8	127.8	77.8	96.6	131.4	75.4	175.2	77.3	73.9	132.7		114108841	Uncharacterized protein									ENOG502RYIN	S	antigen binding	Function unknown	PF07686	V-set	Immunoglobulin V-set domain
W5PS45	Alpha-mannosidase OS=Ovis aries OX=9940 GN=MAN2B1 PE=3 SV=1	MAN2B1	123	97.4	74.6	108	88	95.8	124.7	93	101.7	94.1	97.1	102.2	88.7	81.7	93.1	98.3	93.8	84.4	148.8	111.7	MAN2B1	101102146	Alpha-mannosidase	GO:0006013,GO:0004559,GO:0030246,GO:0046872	mannose metabolic process|alpha-mannosidase activity|carbohydrate binding|metal ion binding	oas00511,oas04142	Other glycan degradation|Lysosome	KOG1959	[G]	Glycosyl hydrolase, family 38 - alpha-mannosidase	Carbohydrate transport and metabolism	KOG1959	G	mannose metabolic process	Carbohydrate transport and metabolism	PF01074	Glyco_hydro_38N	Glycosyl hydrolases family 38 N-terminal domain
W5PS88	Aspartate aminotransferase OS=Ovis aries OX=9940 GN=GOT1 PE=3 SV=1	GOT1	82	128.9	99.6	106.9	118.4	84.5	123.6	120	97.1	101.1	75	100.6	109.9	108.2	80.8	88.3	97.5	87.1	87.9	102.7	GOT1	101118747	Aspartate aminotransferase	GO:0006532,GO:0006533,GO:0032869,GO:0055089,GO:0019551,GO:0019550,GO:0006114,GO:0007219,GO:0006107,GO:0051384,GO:0005829,GO:0005654,GO:0004069,GO:0004609,GO:0030170	aspartate biosynthetic process|aspartate catabolic process|cellular response to insulin stimulus|fatty acid homeostasis|glutamate catabolic process to 2-oxoglutarate|glutamate catabolic process to aspartate|glycerol biosynthetic process|Notch signaling pathway|oxaloacetate metabolic process|response to glucocorticoid|cytosol|nucleoplasm|L-aspartate:2-oxoglutarate aminotransferase activity|phospha…	oas00250,oas00270,oas00220,oas00330,oas00350,oas00360,oas00400	Alanine, aspartate and glutamate metabolism|Cysteine and methionine metabolism|Arginine biosynthesis|Arginine and proline metabolism|Tyrosine metabolism|Phenylalanine metabolism|Phenylalanine, tyrosine and tryptophan biosynthesis	KOG1412	[E]	Aspartate aminotransferase/Glutamic oxaloacetic transaminase AAT2/GOT1	Amino acid transport and metabolism	KOG1412	E	aspartate biosynthetic process	Amino acid transport and metabolism	PF00155	Aminotran_1_2	Aminotransferase class I and II
W5PS94	Nucleobindin-1 OS=Ovis aries OX=9940 GN=NUCB1 PE=3 SV=1	NUCB1	99.1	104.2	118.1	92.3	99.7	82.9	108.2	100.9	70.6	112.8	108.5	91.9	85.2	104.5	105.7	84.6	101.5	100.4	147.3	81.5	NUCB1	101102923	Nucleobindin-1	GO:0005793,GO:0005576,GO:0005794,GO:0005509	endoplasmic reticulum-Golgi intermediate compartment|extracellular region|Golgi apparatus|calcium ion binding			KOG3866	[R]	DNA-binding protein of the nucleobindin family	General function prediction only	KOG3866	S	positive regulation of testosterone secretion	Function unknown	PF13499	EF-hand_7	EF-hand domain pair
W5PSC1	Ig-like domain-containing protein OS=Ovis aries OX=9940 PE=4 SV=1		143.8	109.2	152.5	84.4	81.3	98.6	84	103.2	118.6	151.2	56.3	56	87.2	74.7	95.9	114.4	82	103.6	108.3	94.7		114108841	Ig-like domain-containing protein									ENOG502RYIN	S	antigen binding	Function unknown	PF07686	V-set	Immunoglobulin V-set domain
W5PSM6	Hyaluronan binding protein 2 OS=Ovis aries OX=9940 GN=HABP2 PE=4 SV=1	HABP2	96.8	99.1	87.6	134.8	82.6	101.5	112.9	103.7	99.9	127.8	96.2	105.8	147.8	135.5	94.6	99.6	96.7	25.6	75.4	76.1	HABP2	101122483	Hyaluronan binding protein 2	GO:0005509,GO:0004252	calcium ion binding|serine-type endopeptidase activity			KOG1217	[T]	Fibrillins and related proteins containing Ca2+-binding EGF-like domains	Signal transduction mechanisms	KOG1217	O	calcium ion binding	Posttranslational modification, protein turnover, chaperones	PF00008	EGF	EGF-like domain
W5PSQ7	Uncharacterized protein OS=Ovis aries OX=9940 PE=4 SV=1		96.8	97.4	124.1	104.1	89.6	97.7	121.2	110.1	91.8	100.2	86.7	93.7	87.3	86.5	133.9	82.2	90.2	111.3	91.1	104.2		114108841	Uncharacterized protein	GO:0002376	immune system process							ENOG502RYIN	S	antigen binding	Function unknown	PF07654	C1-set	Immunoglobulin C1-set domain
W5PSZ7	Uncharacterized protein OS=Ovis aries OX=9940 PE=4 SV=1		58.8	124.4	108.5	86.4	72.5	109.7	89	65.9	168.7	37.2	147.7	61.6	82.6	49.5	180.7	55.9	178.7	133.8	112.2	76.5		101118306	Uncharacterized protein					KOG1721	[R]	FOG: Zn-finger	General function prediction only	KOG1721	S	DNA-binding transcription factor activity	Function unknown	PF00096	zf-C2H2	Zinc finger, C2H2 type
W5PTG9	Vitamin D-binding protein OS=Ovis aries OX=9940 GN=GC PE=4 SV=1	GC	88.8	112.1	101	99.5	98.6	104.5	93.8	101.4	95.7	100.3	108.7	101.8	86.5	121.6	111.9	96.5	91.4	106.7	83	96.2	GC	101102644	Vitamin D-binding protein	GO:0005615,GO:0003779,GO:0005499,GO:0090482	extracellular space|actin binding|vitamin D binding|vitamin transmembrane transporter activity											PF00273	Serum_albumin	Serum albumin family
W5PTL2	Complement factor properdin OS=Ovis aries OX=9940 GN=CFP PE=4 SV=1	CFP	105.1	125.9	106.1	69.9	94	126.7	76.1	85.7	124.3	102.7	114.9	70	103.5	93.6	95.8	110.1	79.2	102.1	116.7	97.5	CFP	101114678	Complement factor properdin	GO:0006957,GO:0005615,GO:0005886,GO:0030141	complement activation, alternative pathway|extracellular space|plasma membrane|secretory granule	oas05168	Herpes simplex virus 1 infection	KOG4475	[RP]	FOG: Immunoglobin and related proteins	General function prediction only |Inorganic ion transport and metabolism	KOG4475	U	coreceptor activity involved in Wnt signaling pathway, planar cell polarity pathway	Intracellular trafficking, secretion, and vesicular transport	PF18487	TSR	Thrombospondin type 1 repeat
W5PTR5	78 kDa glucose-regulated protein OS=Ovis aries OX=9940 GN=HSPA5 PE=3 SV=1	HSPA5	102.3	108.8	101.3	101.3	120.2	97.8	104.8	97.4	93.5	97.8	89.2	102.4	94.3	94.2	95.5	101.3	94.8	104.4	115.7	83.1	HSPA5	780447	78 kDa glucose-regulated protein	GO:0042149,GO:0071353,GO:0021680,GO:0021589,GO:0030968,GO:0006983,GO:0035437,GO:0043066,GO:0030512,GO:0030335,GO:0031398,GO:0031204,GO:0051603,GO:1901998,GO:0009986,GO:0008180,GO:0005829,GO:0034663,GO:0005788,GO:0005793,GO:0030176,GO:0030496,GO:0005739,GO:0005886,GO:0005524,GO:0016887,GO:0051787,GO:0019904,GO:0043022,GO:0031625	cellular response to glucose starvation|cellular response to interleukin-4|cerebellar Purkinje cell layer development|cerebellum structural organization|endoplasmic reticulum unfolded protein response|ER overload response|maintenance of protein localization in endoplasmic reticulum|negative regulation of apoptotic process|negative regulation of transforming growth factor beta receptor signaling p…	oas03060,oas04141,oas04612,oas04918,oas05012,oas05014,oas05020,oas05022,oas05417	Protein export|Protein processing in endoplasmic reticulum|Antigen processing and presentation|Thyroid hormone synthesis|Parkinson disease|Amyotrophic lateral sclerosis|Prion disease|Pathways of neurodegeneration - multiple diseases|Lipid and atherosclerosis	KOG0100	[O]	Molecular chaperones GRP78/BiP/KAR2, HSP70 superfamily	Posttranslational modification, protein turnover, chaperones	KOG0100	O	ATP binding	Posttranslational modification, protein turnover, chaperones	PF00012	HSP70	Hsp70 protein
W5PTU7	Carbonic anhydrase OS=Ovis aries OX=9940 GN=CA2 PE=3 SV=1	CA2	94.4	91	51.6	105	93.2	79.4	106.7	91.2	148.2	114.2	115.8	73.7	101.1	63.8	41.4	53.4	242.9	96.6	88.4	148.1	CA2	101113341	Carbonic anhydrase	GO:0038166,GO:0044070,GO:0045177,GO:0005737,GO:0005886,GO:0004064,GO:0004089,GO:0008270	angiotensin-activated signaling pathway|regulation of anion transport|apical part of cell|cytoplasm|plasma membrane|arylesterase activity|carbonate dehydratase activity|zinc ion binding	oas00910,oas04971,oas04972,oas04976,oas04964,oas04966	Nitrogen metabolism|Gastric acid secretion|Pancreatic secretion|Bile secretion|Proximal tubule bicarbonate reclamation|Collecting duct acid secretion	KOG0382	[R]	Carbonic anhydrase	General function prediction only					PF00194	Carb_anhydrase	Eukaryotic-type carbonic anhydrase
W5PUG9	Matrix metallopeptidase 11 OS=Ovis aries OX=9940 GN=MMP11 PE=3 SV=1	MMP11	95.8	98	122.2	139.5	125.2	80.8	122.2	99.8	96.6	88.1	78.9	96.1	69.7	82.5	100.7	98.4	107.7	80.4	125.9	91.3	MMP11	101110364	Matrix metallopeptidase 11	GO:0071711,GO:0030574,GO:0030199,GO:0045599,GO:0031012,GO:0004222,GO:0008270	basement membrane organization|collagen catabolic process|collagen fibril organization|negative regulation of fat cell differentiation|extracellular matrix|metalloendopeptidase activity|zinc ion binding			KOG1565	[OW]	Gelatinase A and related matrix metalloproteases	Posttranslational modification, protein turnover, chaperones |Extracellular structures	KOG1565	M	metalloendopeptidase activity	Cell wall/membrane/envelope biogenesis	PF00045	Hemopexin	Hemopexin
W5PUJ5	Lysosomal associated membrane protein 2 OS=Ovis aries OX=9940 GN=LAMP2 PE=3 SV=1	LAMP2	66.7	78.8	82.4	104.9	125.4	75.4	81.9	79.3	83.4	118.9	316.8	79.6	134.8	80.5	95.1	66.6	72.5	85.7	93.8	77.5	LAMP2	101113307	Lysosomal associated membrane protein 2	GO:0010008,GO:0016021,GO:0005765	endosome membrane|integral component of membrane|lysosomal membrane	oas04145,oas04142,oas04140,oas05152	Phagosome|Lysosome|Autophagy - animal|Tuberculosis	KOG4818	[R]	Lysosomal-associated membrane protein	General function prediction only					PF01299	Lamp	Lysosome-associated membrane glycoprotein (Lamp)
W5PVJ0	Ferritin OS=Ovis aries OX=9940 PE=3 SV=1		55.8	371.5	60.5	89.5	85.3	115.6	82.7	47.5	114.1	140	68.8	67.1	183	73.8	67.2	55.5	74.9	92.9	66	88.1		101103834	Ferritin	GO:0006879,GO:0006826,GO:0008199	cellular iron ion homeostasis|iron ion transport|ferric iron binding	oas04216,oas04217,oas04978	Ferroptosis|Necroptosis|Mineral absorption	KOG2332	[P]	Ferritin	Inorganic ion transport and metabolism	KOG2332	P	ferric iron binding	Inorganic ion transport and metabolism	PF00210	Ferritin	Ferritin-like domain
W5PVL4	Mannose-binding protein C OS=Ovis aries OX=9940 GN=MBL2 PE=4 SV=1	MBL2	55.3	443.4	188.4	104.4	100.7	36.4	55.3	44.7	43.7	35.8	36.9	36.5	129.2	43.3	123.1	42.8	60.2	43.8	193.3	182.7	MBL2	101116362	Mannose-binding protein C	GO:0006958,GO:0001867,GO:0005581,GO:0005537	complement activation, classical pathway|complement activation, lectin pathway|collagen trimer|mannose binding	oas04145,oas04610,oas05171,oas05150	Phagosome|Complement and coagulation cascades|Coronavirus disease - COVID-19|Staphylococcus aureus infection	KOG4297	[TV]	C-type lectin	Signal transduction mechanisms |Defense mechanisms	KOG4297	S	carbohydrate binding	Function unknown	PF00059	Lectin_C	Lectin C-type domain
W5PVZ9	Dystroglycan 1 OS=Ovis aries OX=9940 GN=DAG1 PE=4 SV=1	DAG1	71.7	74.8	107.4	85	92.1	96.2	103.3	170.7	78.9	94.3	73	87.9	94.8	140.8	105.5	127.1	88	76.9	124.3	107.6	DAG1	101103515	Dystroglycan 1	GO:0071711,GO:0060445,GO:0071679,GO:0060441,GO:0006509,GO:0034453,GO:0002011,GO:0022011,GO:0030336,GO:0043409,GO:0051898,GO:0021682,GO:1904261,GO:0010717,GO:0010470,GO:0098696,GO:0050807,GO:0098942,GO:0005604,GO:0005911,GO:0070938,GO:0005737,GO:0005856,GO:0016011,GO:0009897,GO:0005615,GO:0030175,GO:0005925,GO:0098982,GO:0016021,GO:0030027,GO:0045121,GO:0033268,GO:0005654,GO:0045211,GO:0042383,GO:…	basement membrane organization|branching involved in salivary gland morphogenesis|commissural neuron axon guidance|epithelial tube branching involved in lung morphogenesis|membrane protein ectodomain proteolysis|microtubule anchoring|morphogenesis of an epithelial sheet|myelination in peripheral nervous system|negative regulation of cell migration|negative regulation of MAPK cascade|negative regu…	oas04512,oas05410,oas05412,oas05414,oas05416	ECM-receptor interaction|Hypertrophic cardiomyopathy|Arrhythmogenic right ventricular cardiomyopathy|Dilated cardiomyopathy|Viral myocarditis	KOG3781	[W]	Dystroglycan	Extracellular structures	KOG3781	S	cytoskeletal anchoring at plasma membrane	Function unknown	PF05345	He_PIG	Putative Ig domain
W5PWE9	Albumin OS=Ovis aries OX=9940 GN=ALB PE=4 SV=1	ALB	102.1	70.3	100.3	142.3	70.7	134.9	120.7	123.9	58.2	102	96.7	74.8	121.1	112	99.7	101.6	74.8	103.9	82.8	107.3	ALB	443393	Albumin	GO:0009267,GO:0051659,GO:0043066,GO:0005783,GO:0070062,GO:0005794,GO:0032991,GO:0051087,GO:0003677,GO:1903981,GO:0140272,GO:0005504,GO:0042802,GO:0046872,GO:0019825,GO:0030170,GO:0015643	cellular response to starvation|maintenance of mitochondrion location|negative regulation of apoptotic process|endoplasmic reticulum|extracellular exosome|Golgi apparatus|protein-containing complex|chaperone binding|DNA binding|enterobactin binding|exogenous protein binding|fatty acid binding|identical protein binding|metal ion binding|oxygen binding|pyridoxal phosphate binding|toxic substance bi…	oas04918	Thyroid hormone synthesis									PF00273	Serum_albumin	Serum albumin family
W5PXX3	Coagulation factor XIII B chain OS=Ovis aries OX=9940 GN=F13B PE=4 SV=1	F13B	97.6	50.5	123	108.9	82.1	119.9	135.9	113.4	96.9	114	62.7	67.6	89.5	84.4	100.8	114.5	114.7	110.1	94.2	119.3	F13B	101122712	Coagulation factor XIII B chain	GO:0072378,GO:0018149	blood coagulation, fibrin clot formation|peptide cross-linking	oas04610,oas05171	Complement and coagulation cascades|Coronavirus disease - COVID-19					ENOG502RDCS	S	blood coagulation, fibrin clot formation	Function unknown	PF00084	Sushi	Sushi repeat (SCR repeat)
W5PY53	Ferritin OS=Ovis aries OX=9940 GN=FTH1 PE=3 SV=1	FTH1	44.6	365.9	69.8	76.1	91.1	125	107.9	49.5	135.9	137.1	81.8	53.1	194	53.6	79.1	59.8	42.7	72.4	52.4	108.3	FTH1	443355	Ferritin	GO:0006879,GO:0006826,GO:0008199	cellular iron ion homeostasis|iron ion transport|ferric iron binding	oas04216,oas04217,oas04978	Ferroptosis|Necroptosis|Mineral absorption	KOG2332	[P]	Ferritin	Inorganic ion transport and metabolism					PF00210	Ferritin	Ferritin-like domain
W5PYX7	Insulin-like growth factor-binding protein 4 OS=Ovis aries OX=9940 GN=IGFBP4 PE=4 SV=1	IGFBP4	97.4	86	118.4	77.3	84.4	102.3	85.2	114.9	114.6	109.1	106.4	104.8	86.8	98.2	111.4	109.2	75.4	84.8	114.7	118.5	IGFBP4	443470	Insulin-like growth factor-binding protein 4	GO:0043568,GO:0043410,GO:0001558,GO:0010906,GO:0044342,GO:0005615,GO:0005520	positive regulation of insulin-like growth factor receptor signaling pathway|positive regulation of MAPK cascade|regulation of cell growth|regulation of glucose metabolic process|type B pancreatic cell proliferation|extracellular space|insulin-like growth factor binding											PF00086	Thyroglobulin_1	Thyroglobulin type-1 repeat
W5PZF0	C-X-C motif chemokine OS=Ovis aries OX=9940 PE=3 SV=1		78.3	233.6	93.7	38.5	308.9	48.9	50.3	57.2	31.9	32.1	210.8	48.6	45.8	198.1	118.9	128.3	50.5	50.8	139.5	35.4		101104401	C-X-C motif chemokine	GO:0061844,GO:0042832,GO:0030595,GO:0030168,GO:0005615,GO:0008009,GO:0008201	antimicrobial humoral immune response mediated by antimicrobial peptide|defense response to protozoan|leukocyte chemotaxis|platelet activation|extracellular space|chemokine activity|heparin binding	oas04060,oas04061,oas04062	Cytokine-cytokine receptor interaction|Viral protein interaction with cytokine and cytokine receptor|Chemokine signaling pathway									PF00048	IL8	Small cytokines (intecrine/chemokine), interleukin-8 like
W5PZW8	Serpin family A member 11 OS=Ovis aries OX=9940 PE=3 SV=1		91	88.3	78.1	111.2	61.9	120.6	99.1	94.1	104.2	114.7	148.3	97	70.6	113.2	85.5	107.1	76.4	84.9	99.7	154		105603227	Serpin family A member 11	GO:0005615,GO:0004867	extracellular space|serine-type endopeptidase inhibitor activity			KOG2392	[V]	Serpin	Defense mechanisms	KOG2392	O	serine-type endopeptidase inhibitor activity	Posttranslational modification, protein turnover, chaperones	PF00079	Serpin	Serpin (serine protease inhibitor)
W5Q0X5	Serpin A3-5 OS=Ovis aries OX=9940 GN=LOC101115576 PE=3 SV=1	LOC101115576	171.4	163.3	29.3	37.3	38.5	26	29.3	186.2	29.7	30.3	196.5	27.2	209.3	246.1	283	29	141.9	33.8	48.4	43.7	LOC101115576	101115576	Serpin A3-5	GO:0005615,GO:0004867	extracellular space|serine-type endopeptidase inhibitor activity			KOG2392	[V]	Serpin	Defense mechanisms	KOG2392	O	serine-type endopeptidase inhibitor activity	Posttranslational modification, protein turnover, chaperones	PF00079	Serpin	Serpin (serine protease inhibitor)
W5Q233	Versican OS=Ovis aries OX=9940 GN=VCAN PE=3 SV=1	VCAN	107.6	50.3	147.7	93.5	58.9	88.4	153.8	149.9	126	120	70.3	66.6	97.1	68.9	132.9	91.5	73.9	75.7	141.9	85.1	VCAN	100294605	Versican	GO:0007155,GO:0005576,GO:0005509,GO:0030246,GO:0005540	cell adhesion|extracellular region|calcium ion binding|carbohydrate binding|hyaluronic acid binding	oas04514	Cell adhesion molecules					ENOG502QRBE	O	hyaluronic acid binding	Posttranslational modification, protein turnover, chaperones	PF00008	EGF	EGF-like domain
W5Q2E1	Lumican OS=Ovis aries OX=9940 GN=LUM PE=3 SV=1	LUM	95.8	99.5	104.8	112.9	122.5	77.5	135	108	94.4	103.4	74	106.8	79.6	83.5	97.1	87.3	111.3	84.4	114.8	107.3	LUM	101112967	Lumican	GO:0030199,GO:0045944,GO:0032914,GO:0007601,GO:0005576,GO:0005583,GO:0005518	collagen fibril organization|positive regulation of transcription by RNA polymerase II|positive regulation of transforming growth factor beta1 production|visual perception|extracellular region|fibrillar collagen trimer|collagen binding	oas05205	Proteoglycans in cancer	KOG0619	[R]	FOG: Leucine rich repeat	General function prediction only	KOG0619	U	regulation of response to stimulus	Intracellular trafficking, secretion, and vesicular transport	PF01462	LRRNT	Leucine rich repeat N-terminal domain
W5Q2N6	Piccolo presynaptic cytomatrix protein OS=Ovis aries OX=9940 GN=PCLO PE=4 SV=1	PCLO	95.6	99.4	89.3	102.5	103.3	100.1	113.8	98.7	98.1	110.7	83.8	118.6	106	101.3	102.2	87.8	112.9	95.5	87	93.5	PCLO	101123291	Piccolo presynaptic cytomatrix protein	GO:0007010,GO:0030073,GO:0099526,GO:0035418,GO:0017157,GO:0007416,GO:0097091,GO:0042995,GO:0014069,GO:0098831,GO:0046872,GO:0005522,GO:0098882	cytoskeleton organization|insulin secretion|presynapse to nucleus signaling pathway|protein localization to synapse|regulation of exocytosis|synapse assembly|synaptic vesicle clustering|cell projection|postsynaptic density|presynaptic active zone cytoplasmic component|metal ion binding|profilin binding|structural constituent of presynaptic active zone	oas04911	Insulin secretion					KOG2060	T	synaptic vesicle exocytosis	Signal transduction mechanisms	PF00168	C2	C2 domain
W5Q4E1	Heat shock protein 90 beta family member 1 OS=Ovis aries OX=9940 GN=HSP90B1 PE=3 SV=1	HSP90B1	78.4	119.4	109.1	121.7	114.6	77.2	116.4	106	89.8	84.3	94.8	111.6	101.7	86.6	101.5	98.1	88.9	93.6	107.9	98.3	HSP90B1	101111703	Heat shock protein 90 beta family member 1	GO:0031247,GO:0071318,GO:0043066,GO:0006457,GO:0043666,GO:0001666,GO:0030970,GO:0030433,GO:0005829,GO:0005788,GO:0005789,GO:0042470,GO:0030496,GO:0048471,GO:0032991,GO:0005524,GO:0016887,GO:0050750,GO:0019903,GO:0003723,GO:0051082	actin rod assembly|cellular response to ATP|negative regulation of apoptotic process|protein folding|regulation of phosphoprotein phosphatase activity|response to hypoxia|retrograde protein transport, ER to cytosol|ubiquitin-dependent ERAD pathway|cytosol|endoplasmic reticulum lumen|endoplasmic reticulum membrane|melanosome|midbody|perinuclear region of cytoplasm|protein-containing complex|ATP bi…	oas04141,oas04151,oas04657,oas04915,oas04918,oas05200,oas05207,oas05215,oas05132,oas05417,oas05418	Protein processing in endoplasmic reticulum|PI3K-Akt signaling pathway|IL-17 signaling pathway|Estrogen signaling pathway|Thyroid hormone synthesis|Pathways in cancer|Chemical carcinogenesis - receptor activation|Prostate cancer|Salmonella infection|Lipid and atherosclerosis|Fluid shear stress and atherosclerosis	KOG0020	[O]	Endoplasmic reticulum glucose-regulated protein (GRP94/endoplasmin), HSP90 family	Posttranslational modification, protein turnover, chaperones	KOG0020	O	unfolded protein binding	Posttranslational modification, protein turnover, chaperones	PF00183	HSP90	Hsp90 protein
W5Q687	Keratin 5 OS=Ovis aries OX=9940 GN=KRT5 PE=3 SV=1	KRT5	69.9	90.8	109	98.8	76.3	73.1	86	65	69	55.4	76.2	154.2	152.4	92.4	144.7	202.8	73.1	115.2	85.6	110.1	KRT5	100303605	Keratin 5	GO:0001533,GO:0005737,GO:0045095,GO:0097110	cornified envelope|cytoplasm|keratin filament|scaffold protein binding							ENOG502QURK	S	structural molecule activity	Function unknown	PF00038	Filament	Intermediate filament protein
W5Q7J0	Apolipoprotein B OS=Ovis aries OX=9940 GN=APOB PE=4 SV=1	APOB	117.4	52	33.3	34	34.1	86.6	157.2	152.8	231.1	72.9	205.3	35.8	69.8	198.5	35.8	55.6	104	192.3	76.7	54.7	APOB	101107590	Apolipoprotein B	GO:0048844,GO:0033344,GO:0042632,GO:0008203,GO:0009566,GO:0030317,GO:0001701,GO:0042158,GO:0042159,GO:0042953,GO:0034383,GO:0034374,GO:0007399,GO:0010886,GO:0010628,GO:0010744,GO:0009791,GO:0045540,GO:0009615,GO:0007283,GO:0019433,GO:0006642,GO:0005829,GO:0070971,GO:0034363,GO:0034362,GO:0034359,GO:0043025,GO:0034361,GO:0120020,GO:0008201,GO:0035473,GO:0050750,GO:0005543	artery morphogenesis|cholesterol efflux|cholesterol homeostasis|cholesterol metabolic process|fertilization|flagellated sperm motility|in utero embryonic development|lipoprotein biosynthetic process|lipoprotein catabolic process|lipoprotein transport|low-density lipoprotein particle clearance|low-density lipoprotein particle remodeling|nervous system development|positive regulation of cholesterol…	oas04975,oas04979,oas04977,oas05417	Fat digestion and absorption|Cholesterol metabolism|Vitamin digestion and absorption|Lipid and atherosclerosis	KOG4338	[I]	Predicted lipoprotein	Lipid transport and metabolism	KOG4338	P	Apolipoprotein	Inorganic ion transport and metabolism	PF01347	Vitellogenin_N	Lipoprotein amino terminal region
W5Q7T8	Thrombospondin 4 OS=Ovis aries OX=9940 GN=THBS4 PE=3 SV=1	THBS4	91.7	94.1	106.1	105.8	117.2	65.8	147.6	118.7	77.1	107.8	79.6	93.8	93.3	78.4	100.6	91.2	111.5	71.1	141.4	107.3	THBS4	101115211	Thrombospondin 4	GO:0048266,GO:0071603,GO:0051451,GO:0016525,GO:0001938,GO:0090023,GO:0050731,GO:0034103,GO:0034976,GO:0005604,GO:0005615,GO:0016529,GO:0005509,GO:0008201,GO:0005178	behavioral response to pain|endothelial cell-cell adhesion|myoblast migration|negative regulation of angiogenesis|positive regulation of endothelial cell proliferation|positive regulation of neutrophil chemotaxis|positive regulation of peptidyl-tyrosine phosphorylation|regulation of tissue remodeling|response to endoplasmic reticulum stress|basement membrane|extracellular space|sarcoplasmic retic…	oas04151,oas04512,oas04145,oas04510,oas05165,oas05144	PI3K-Akt signaling pathway|ECM-receptor interaction|Phagosome|Focal adhesion|Human papillomavirus infection|Malaria					ENOG502QRK8	O	heparin binding	Posttranslational modification, protein turnover, chaperones	PF02412	TSP_3	Thrombospondin type 3 repeat
W5Q8V6	Cartilage intermediate layer protein OS=Ovis aries OX=9940 GN=CILP PE=4 SV=1	CILP	104.3	98.1	103.6	98.9	97.4	82.4	104.8	106.8	85.9	107.1	74.8	92.1	92.3	105.2	98.3	115	118.1	86.1	123.9	105.1	CILP	101119218	Cartilage intermediate layer protein	GO:0071560,GO:0010629,GO:0043569,GO:0060392,GO:0062023,GO:0005615	cellular response to transforming growth factor beta stimulus|negative regulation of gene expression|negative regulation of insulin-like growth factor receptor signaling pathway|negative regulation of SMAD protein signal transduction|collagen-containing extracellular matrix|extracellular space							ENOG502QQ8H	S	negative regulation of insulin-like growth factor receptor signaling pathway	Function unknown	PF13330	Mucin2_WxxW	Mucin-2 protein WxxW repeating region
W5Q9A2	Alpha-2-glycoprotein 1, zinc-binding OS=Ovis aries OX=9940 PE=3 SV=1		128.5	140.8	181.4	146.2	85.6	34.7	34.7	43	72.7	150.1	114.8	103.8	147.1	146.3	39.4	129.1	89.4	36	133.5	43.1		101123437	Alpha-2-glycoprotein 1, zinc-binding	GO:0007155,GO:0001580,GO:0005615	cell adhesion|detection of chemical stimulus involved in sensory perception of bitter taste|extracellular space							ENOG502RWW3	S	sensory perception of bitter taste	Function unknown	PF00129	MHC_I	Class I Histocompatibility antigen, domains alpha 1 and 2
W5Q9D5	Vitronectin OS=Ovis aries OX=9940 GN=VTN PE=4 SV=1	VTN	55.6	155.7	41.5	284.3	270.6	39	39.9	155.9	52	59	67.7	46.2	41.7	57.6	56.6	180.7	217.7	58.7	66.5	53.1	VTN	101119231	Vitronectin	GO:0007160,GO:0030198,GO:0006955,GO:0048709,GO:0010811,GO:0031012,GO:0050840,GO:0030247,GO:0005044	cell-matrix adhesion|extracellular matrix organization|immune response|oligodendrocyte differentiation|positive regulation of cell-substrate adhesion|extracellular matrix|extracellular matrix binding|polysaccharide binding|scavenger receptor activity	oas04151,oas04512,oas04510,oas04610,oas05205,oas05165	PI3K-Akt signaling pathway|ECM-receptor interaction|Focal adhesion|Complement and coagulation cascades|Proteoglycans in cancer|Human papillomavirus infection	KOG1565	[OW]	Gelatinase A and related matrix metalloproteases	Posttranslational modification, protein turnover, chaperones |Extracellular structures	KOG1565	M	metalloendopeptidase activity	Cell wall/membrane/envelope biogenesis	PF00045	Hemopexin	Hemopexin
W5Q9H0	72 kDa type IV collagenase OS=Ovis aries OX=9940 GN=MMP2 PE=3 SV=1	MMP2	98.2	96.1	98.3	106.7	109.2	85.5	124.4	105.2	87.6	104.7	81	98.4	92.2	93.1	91.2	89.3	123.5	94.3	127.3	93.8	MMP2	443115	72 kDa type IV collagenase	GO:0001955,GO:0060346,GO:0071230,GO:0034614,GO:0071492,GO:0030574,GO:0007566,GO:0035987,GO:0060325,GO:0001957,GO:1904707,GO:1904645,GO:0001666,GO:0031012,GO:0005615,GO:0005886,GO:0030017,GO:0004222,GO:0008270	blood vessel maturation|bone trabecula formation|cellular response to amino acid stimulus|cellular response to reactive oxygen species|cellular response to UV-A|collagen catabolic process|embryo implantation|endodermal cell differentiation|face morphogenesis|intramembranous ossification|positive regulation of vascular associated smooth muscle cell proliferation|response to amyloid-beta|response t…	oas04670,oas04912,oas04915,oas04926,oas05200,oas05205,oas05219,oas05418,oas05415,oas04933,oas01522	Leukocyte transendothelial migration|GnRH signaling pathway|Estrogen signaling pathway|Relaxin signaling pathway|Pathways in cancer|Proteoglycans in cancer|Bladder cancer|Fluid shear stress and atherosclerosis|Diabetic cardiomyopathy|AGE-RAGE signaling pathway in diabetic complications|Endocrine resistance	KOG1565	[OW]	Gelatinase A and related matrix metalloproteases	Posttranslational modification, protein turnover, chaperones |Extracellular structures	KOG1565	M	metalloendopeptidase activity	Cell wall/membrane/envelope biogenesis	PF00040	fn2	Fibronectin type II domain
W5Q9H2	Protein disulfide-isomerase OS=Ovis aries OX=9940 PE=3 SV=1		93.4	102.6	107.9	118.6	103.3	93.1	101.4	106	86.7	88.4	85.7	102.2	92.2	91.1	99.2	92.8	114.7	108.5	107.7	104.3		100135700	Protein disulfide-isomerase	GO:0071456,GO:0098761,GO:0018401,GO:1900026,GO:0046598,GO:0034975,GO:1902175,GO:0034976,GO:0005856,GO:0005829,GO:0034663,GO:0005788,GO:0005793,GO:0009897,GO:0030027,GO:0016222,GO:0003779,GO:0005178,GO:0004656,GO:0003756,GO:0046982,GO:0015035,GO:0016972	cellular response to hypoxia|cellular response to interleukin-7|peptidyl-proline hydroxylation to 4-hydroxy-L-proline|positive regulation of substrate adhesion-dependent cell spreading|positive regulation of viral entry into host cell|protein folding in endoplasmic reticulum|regulation of oxidative stress-induced intrinsic apoptotic signaling pathway|response to endoplasmic reticulum stress|cytos…	oas04141	Protein processing in endoplasmic reticulum	KOG0190	[O]	Protein disulfide isomerase (prolyl 4-hydroxylase beta subunit)	Posttranslational modification, protein turnover, chaperones	KOG0190	C	intramolecular oxidoreductase activity, transposing S-S bonds	Energy production and conversion	PF00085	Thioredoxin	Thioredoxin
W5Q9T3	Lamin B1 OS=Ovis aries OX=9940 GN=LMNB1 PE=3 SV=1	LMNB1	107.6	61.5	91.9	95.5	82.1	107.7	118.3	119.4	104.5	86.7	70.4	101.3	85.1	88.8	75.8	124.4	97.5	141	136.2	104.3	LMNB1	100037680	Lamin B1	GO:0006998,GO:0005638,GO:0005637,GO:0016363,GO:0005654,GO:0043274,GO:1990837	nuclear envelope organization|lamin filament|nuclear inner membrane|nuclear matrix|nucleoplasm|phospholipase binding|sequence-specific double-stranded DNA binding	oas04210	Apoptosis	KOG0977	[DY]	Nuclear envelope protein lamin, intermediate filament superfamily	Cell cycle control, cell division, chromosome partitioning |Nuclear structure	KOG0977	J	structural molecule activity	Translation, ribosomal structure and biogenesis	PF00038	Filament	Intermediate filament protein
W5QA54	Protein HP-25 homolog 2 OS=Ovis aries OX=9940 GN=LOC101119629 PE=4 SV=1	LOC101119629	103.2	99.9	86.1	74.4	89.5	83.3	147	32.3	113	123.6	73.3	142.8	106.3	96.6	70	82	150.3	106.2	101.9	118.7	LOC101119629	101119629	Protein HP-25 homolog 2									ENOG502SK5K	S	protein HP-25 homolog	Function unknown	PF00386	C1q	C1q domain
W5QA64	Protein HP-20 homolog OS=Ovis aries OX=9940 GN=LOC101119895 PE=4 SV=1	LOC101119895	105.4	90.1	86	79	84.9	90.3	149	30.7	105.6	108.1	69.6	153.9	111.2	98.6	77.4	79.1	145.9	108.7	99.2	127.3	LOC101119895	101119895	Protein HP-20 homolog	GO:0005576	extracellular region							ENOG502SK5K	S	protein HP-25 homolog	Function unknown	PF00386	C1q	C1q domain
W5QAA3	Vascular cell adhesion protein 1-like OS=Ovis aries OX=9940 GN=LOC101114226 PE=4 SV=1	LOC101114226	94.2	112.8	94.7	99.1	105.1	90.8	135.6	102.5	73.8	131.2	61.2	164.3	93.8	106.5	97.1	71.9	72	61.9	112.3	119.2	LOC101114226	101114226	Vascular cell adhesion protein 1-like	GO:0098609,GO:0016021	cell-cell adhesion|integral component of membrane	oas04064,oas04668,oas04514,oas04670,oas05144,oas05143,oas05417,oas05418,oas04933	NF-kappa B signaling pathway|TNF signaling pathway|Cell adhesion molecules|Leukocyte transendothelial migration|Malaria|African trypanosomiasis|Lipid and atherosclerosis|Fluid shear stress and atherosclerosis|AGE-RAGE signaling pathway in diabetic complications					ENOG502QSKQ	S	primary amine oxidase activity	Function unknown	PF00047	ig	Immunoglobulin domain
W5QAB1	Hemopexin OS=Ovis aries OX=9940 GN=HPX PE=4 SV=1	HPX	104.8	83.4	107.9	77.3	96.7	107.6	99.3	88.3	118.6	74.9	128.4	100	92.1	105.7	123.9	120.4	59.9	101.3	116.2	93.2	HPX	101117872	Hemopexin	GO:0042168,GO:0020027,GO:0002925,GO:0002639,GO:0060335,GO:0042531,GO:0005615	heme metabolic process|hemoglobin metabolic process|positive regulation of humoral immune response mediated by circulating immunoglobulin|positive regulation of immunoglobulin production|positive regulation of interferon-gamma-mediated signaling pathway|positive regulation of tyrosine phosphorylation of STAT protein|extracellular space			KOG1565	[OW]	Gelatinase A and related matrix metalloproteases	Posttranslational modification, protein turnover, chaperones |Extracellular structures	KOG1565	M	metalloendopeptidase activity	Cell wall/membrane/envelope biogenesis	PF00045	Hemopexin	Hemopexin
W5QAR2	Coagulation factor XIII A chain OS=Ovis aries OX=9940 GN=F13A1 PE=3 SV=1	F13A1	87.7	73.8	93.5	135.3	70	108.7	128.7	129.2	112.8	115.9	58	125.8	88.7	88.2	91.8	89.5	105	112.1	76.2	108.9	F13A1	101108612	Coagulation factor XIII A chain	GO:0072378,GO:0018149,GO:0046872,GO:0003810	blood coagulation, fibrin clot formation|peptide cross-linking|metal ion binding|protein-glutamine gamma-glutamyltransferase activity	oas04610,oas05171	Complement and coagulation cascades|Coronavirus disease - COVID-19					ENOG502QQ46	S	protein-glutamine gamma-glutamyltransferase activity	Function unknown	PF00868	Transglut_N	Transglutaminase family
W5QBE4	Fibrinogen like 2 OS=Ovis aries OX=9940 GN=FGL2 PE=4 SV=1	FGL2	99.1	95.5	94.9	117.3	111.8	70.5	124.6	117.2	94.7	92.5	84.3	105.2	90.5	86.1	95.5	99.2	109.6	72	125.2	114.3	FGL2	101118266	Fibrinogen like 2	GO:0050687,GO:0002605,GO:0002617,GO:0043381,GO:0002291,GO:0008233	negative regulation of defense response to virus|negative regulation of dendritic cell antigen processing and presentation|negative regulation of macrophage antigen processing and presentation|negative regulation of memory T cell differentiation|T cell activation via T cell receptor contact with antigen bound to MHC molecule on antigen presenting cell|peptidase activity			KOG2579	[R]	Ficolin and related extracellular proteins	General function prediction only	KOG2579	M	signaling receptor binding	Cell wall/membrane/envelope biogenesis	PF00147	Fibrinogen_C	Fibrinogen beta and gamma chains, C-terminal globular domain
W5QBL8	Alpha-amylase OS=Ovis aries OX=9940 GN=LOC101118831 PE=3 SV=1	LOC101118831	42.3	359.5	222.1	68.1	69.9	40.8	56.8	80.1	58.6	55.6	37.5	52	51	45.7	370.4	52.6	56.4	76.3	152.9	51.5	LOC101118831	101118831	Alpha-amylase	GO:0005975,GO:0004556,GO:0046872	carbohydrate metabolic process|alpha-amylase activity|metal ion binding	oas00500,oas04970,oas04972,oas04973	Starch and sucrose metabolism|Salivary secretion|Pancreatic secretion|Carbohydrate digestion and absorption	KOG2212	[G]	Alpha-amylase	Carbohydrate transport and metabolism	KOG2212	G	alpha-amylase	Carbohydrate transport and metabolism	PF00128	Alpha-amylase	Alpha amylase, catalytic domain
W5QCY7	Secreted phosphoprotein 24 OS=Ovis aries OX=9940 GN=SPP2 PE=3 SV=1	SPP2	110.3	68.5	108.5	113.7	90.7	84.8	120.4	95.2	92.4	89.2	104.7	92.7	103.1	77	95.6	111.3	103.6	101.6	139	97.7	SPP2	443510	Secreted phosphoprotein 24	GO:0046849,GO:0005576	bone remodeling|extracellular region											PF07448	Spp-24	Secreted phosphoprotein 24 (Spp-24) cystatin-like domain
W5QE46	Chitinase OS=Ovis aries OX=9940 GN=CHIA PE=3 SV=1	CHIA	93.5	89.7	94.6	77.9	69.2	103.8	122.6	130.6	186.9	62.1	79.5	80.3	51.9	134	95.5	108.9	96.6	132.3	61.4	128.8	CHIA	100049063	Chitinase	GO:0005975,GO:0006032,GO:0032722,GO:0002532,GO:0005615,GO:0008061,GO:0004568,GO:0019900	carbohydrate metabolic process|chitin catabolic process|positive regulation of chemokine production|production of molecular mediator involved in inflammatory response|extracellular space|chitin binding|chitinase activity|kinase binding	oas00520	Amino sugar and nucleotide sugar metabolism	KOG2806	[G]	Chitinase	Carbohydrate transport and metabolism	KOG2806	G	chitin binding	Carbohydrate transport and metabolism	PF00704	Glyco_hydro_18	Glycosyl hydrolases family 18
W5QEL6	Prenylcysteine oxidase 1 OS=Ovis aries OX=9940 GN=PCYOX1 PE=3 SV=1	PCYOX1	90.6	98.5	91.6	87.3	120.4	73.4	125.7	127.7	132.2	74.9	90.6	96.5	96.4	105	100.1	94.6	110.8	94.5	87.2	101.8	PCYOX1	101105397	Prenylcysteine oxidase 1	GO:0030327,GO:0030328,GO:0005764,GO:0034361,GO:0001735	prenylated protein catabolic process|prenylcysteine catabolic process|lysosome|very-low-density lipoprotein particle|prenylcysteine oxidase activity	oas00900	Terpenoid backbone biosynthesis					ENOG502QSHJ	S	prenylcysteine oxidase activity	Function unknown	PF07156	Prenylcys_lyase	Prenylcysteine lyase
W5QF51	Contactin 1 OS=Ovis aries OX=9940 GN=CNTN1 PE=3 SV=1	CNTN1	108.4	125	106.1	101.9	102.8	86.2	95.7	116.6	86.1	106.4	72.5	105	121.3	92.9	96.1	82.5	102	88.2	91.4	112.8	CNTN1	101118005	Contactin 1	GO:0031175,GO:0016021	neuron projection development|integral component of membrane	oas04514	Cell adhesion molecules	KOG3513	[T]	Neural cell adhesion molecule L1	Signal transduction mechanisms					PF00041	fn3	Fibronectin type III domain
W5QGV4	Lysozyme OS=Ovis aries OX=9940 GN=LOC443322 PE=3 SV=1	LOC443322	108.9	73.8	164.2	77.8	124.8	97.2	92.9	116.7	121.9	71.5	94	89.4	59.6	94.5	180	94.7	68.1	128.9	74.3	66.5	LOC443322	443322	Lysozyme	GO:0019835,GO:0042742,GO:0008152,GO:0003796	cytolysis|defense response to bacterium|metabolic process|lysozyme activity	oas04970	Salivary secretion									PF00062	Lys	C-type lysozyme/alpha-lactalbumin family
W5QGY1	Interleukin-1 receptor accessory protein OS=Ovis aries OX=9940 GN=LOC101108354 PE=3 SV=1	LOC101108354	79.5	156	73.1	135.4	80.2	100.8	80.8	179.6	75.5	103.5	60.9	77.8	63.3	117.8	73	89.1	102.3	74.3	116.3	160.7	LOC101108354	101108354	Interleukin-1 receptor accessory protein	GO:0032736,GO:0032753,GO:0032754,GO:0032755,GO:0051092,GO:0051965,GO:0099151,GO:1905606,GO:0099560,GO:0099545,GO:0098978,GO:0016021,GO:0004908,GO:0002114,GO:0003953	positive regulation of interleukin-13 production|positive regulation of interleukin-4 production|positive regulation of interleukin-5 production|positive regulation of interleukin-6 production|positive regulation of NF-kappaB transcription factor activity|positive regulation of synapse assembly|regulation of postsynaptic density assembly|regulation of presynapse assembly|synaptic membrane adhesio…	oas04010,oas04060,oas04659,oas04750	MAPK signaling pathway|Cytokine-cytokine receptor interaction|Th17 cell differentiation|Inflammatory mediator regulation of TRP channels					ENOG502QRDG	S	interleukin-33 receptor activity	Function unknown	PF01582	TIR	TIR domain
W5QH46	Kininogen 1 OS=Ovis aries OX=9940 GN=KNG1 PE=4 SV=1	KNG1	90.4	112.2	93.8	92.8	103.8	96.5	91.1	111.4	123	94.8	97.6	105.4	109.9	93.7	95.2	105.3	96.2	103.5	88.3	95.1	KNG1	101112781	Kininogen 1	GO:0007596,GO:0006954,GO:0030195,GO:0007162,GO:0007204,GO:0042311,GO:0005615,GO:0004869,GO:0005102	blood coagulation|inflammatory response|negative regulation of blood coagulation|negative regulation of cell adhesion|positive regulation of cytosolic calcium ion concentration|vasodilation|extracellular space|cysteine-type endopeptidase inhibitor activity|signaling receptor binding	oas04071,oas04022,oas04080,oas04810,oas04610,oas04750,oas05200,oas05142,oas05143	Sphingolipid signaling pathway|cGMP-PKG signaling pathway|Neuroactive ligand-receptor interaction|Regulation of actin cytoskeleton|Complement and coagulation cascades|Inflammatory mediator regulation of TRP channels|Pathways in cancer|Chagas disease|African trypanosomiasis					ENOG502RYAC	M	vasodilation	Cell wall/membrane/envelope biogenesis	PF00031	Cystatin	Cystatin domain
W5QH54	Fetuin B OS=Ovis aries OX=9940 GN=FETUB PE=4 SV=1	FETUB	73.2	86.6	93.9	88.4	153.1	130.4	137.5	81.6	68.2	80.4	101.4	112.8	99.4	131	92	88.4	94.2	97.7	63.6	126.2	FETUB	101113641	Fetuin B	GO:0007339,GO:0005615,GO:0004869,GO:0008191	binding of sperm to zona pellucida|extracellular space|cysteine-type endopeptidase inhibitor activity|metalloendopeptidase inhibitor activity							ENOG502S28K	S	metalloendopeptidase inhibitor activity	Function unknown	PF00031	Cystatin	Cystatin domain
W5QH56	Alpha-2-HS-glycoprotein OS=Ovis aries OX=9940 GN=AHSG PE=4 SV=1	AHSG	92.3	83.9	91.2	100.5	72.4	89.3	138.3	65.4	75.4	122	106.8	131	94.4	148.2	108.8	93.7	108.1	82.1	123.2	73	AHSG	443392	Alpha-2-HS-glycoprotein	GO:0030502,GO:0001503,GO:0005615,GO:0005794,GO:0004869	negative regulation of bone mineralization|ossification|extracellular space|Golgi apparatus|cysteine-type endopeptidase inhibitor activity											PF00031	Cystatin	Cystatin domain
W5QHL1	Fc fragment of IgG receptor Ia OS=Ovis aries OX=9940 GN=FCGR1A PE=4 SV=1	FCGR1A	89	110.4	100.6	114	106.6	106.2	104.9	85.6	102.6	82.2	105	119.7	98.7	78.7	84.5	91.3	87.3	104.7	106	122.1	FCGR1A	100192431	Fc fragment of IgG receptor Ia	GO:0001788,GO:0042590,GO:0042742,GO:0006911,GO:0006910,GO:0050766,GO:0001798,GO:0001805,GO:0006898,GO:0009897,GO:0016021,GO:0019864,GO:0019770	antibody-dependent cellular cytotoxicity|antigen processing and presentation of exogenous peptide antigen via MHC class I|defense response to bacterium|phagocytosis, engulfment|phagocytosis, recognition|positive regulation of phagocytosis|positive regulation of type IIa hypersensitivity|positive regulation of type III hypersensitivity|receptor-mediated endocytosis|external side of plasma membrane…	oas04145,oas04640,oas04613,oas04666,oas04380,oas05202,oas05221,oas05150,oas05152,oas05140,oas05322	Phagosome|Hematopoietic cell lineage|Neutrophil extracellular trap formation|Fc gamma R-mediated phagocytosis|Osteoclast differentiation|Transcriptional misregulation in cancer|Acute myeloid leukemia|Staphylococcus aureus infection|Tuberculosis|Leishmaniasis|Systemic lupus erythematosus					ENOG502S1XR	S	IgG binding	Function unknown	PF13895	Ig_2	Immunoglobulin domain
W5QHZ5	Uncharacterized protein OS=Ovis aries OX=9940 PE=4 SV=1		77.1	79.4	88.1	138.8	70.2	95.7	135.1	110.8	77.7	55.9	113.6	147.3	55.7	128.4	87.3	87.5	65.4	213.3	102	70.6		114108841	Uncharacterized protein	GO:0002376	immune system process							ENOG502RZ26	S	antigen binding	Function unknown	PF07654	C1-set	Immunoglobulin C1-set domain
W5QI15	Ig-like domain-containing protein OS=Ovis aries OX=9940 PE=4 SV=1		111.9	94.9	157.1	136.5	99.8	84.2	111	107.1	105.1	89.3	78.6	75.1	77.1	58.2	84.7	76.8	103.4	126.1	141.5	81.6		114108841	Ig-like domain-containing protein									ENOG502S3KF	S	antigen binding	Function unknown	PF07686	V-set	Immunoglobulin V-set domain

## Sheet: Table S2
id	category	term	ListHits	ListTotal	PopHits	PopTotal	pvalue	padjust	Enrichment_score	proteins
GO:0002474	biological_process	antigen processing and presentation of peptide antigen via MHC class I	1	5	4	64263	0.000311192	0.00290901	3213.15	A0A6P7E9H3:B2M
GO:0004096	molecular_function	catalase activity	1	5	5	64263	0.000388978	0.00290901	2570.52	A0A6P3EKV9:CAT
GO:0042612	cellular_component	MHC class I protein complex	1	5	7	64263	0.000544535	0.00290901	1836.09	A0A6P7E9H3:B2M
GO:0004332	molecular_function	fructose-bisphosphate aldolase activity	1	5	11	64263	0.000855592	0.00290901	1168.42	P52210:ALDOB
GO:0042744	biological_process	hydrogen peroxide catabolic process	1	5	11	64263	0.000855592	0.00290901	1168.42	A0A6P3EKV9:CAT
GO:0016747	molecular_function	acyltransferase activity, transferring groups other than amino-acyl groups	1	5	19	64263	0.00147747	0.00418617	676.453	A0A6P3EPA4:ACAA1
GO:0006096	biological_process	glycolytic process	1	5	84	64263	0.00651878	0.0141813	153.007	P52210:ALDOB
GO:0051781	biological_process	positive regulation of cell division	1	5	86	64263	0.00667358	0.0141813	149.449	A0A6P3EKV9:CAT
GO:0006979	biological_process	response to oxidative stress	1	5	110	64263	0.00852959	0.0161115	116.842	A0A6P3EKV9:CAT
GO:0005777	cellular_component	peroxisome	1	5	124	64263	0.00961099	0.0163387	103.65	A0A6P3EKV9:CAT
GO:0005815	cellular_component	microtubule organizing center	1	5	194	64263	0.0150038	0.0231877	66.2505	P52210:ALDOB
GO:0045095	cellular_component	keratin filament	1	5	311	64263	0.0239651	0.0339506	41.3267	A0A836D582:JEQ12_014354
GO:0020037	molecular_function	heme binding	1	5	511	64263	0.0391324	0.0511731	25.1519	A0A6P3EKV9:CAT
GO:0006955	biological_process	immune response	1	5	1409	64263	0.104928	0.127412	9.12179	A0A6P7E9H3:B2M
GO:0005576	cellular_component	extracellular region	1	5	2262	64263	0.164039	0.185911	5.68196	A0A6P7E9H3:B2M
GO:0046872	molecular_function	metal ion binding	1	5	4640	64263	0.312522	0.321868	2.76996	A0A6P3EKV9:CAT
GO:0005737	cellular_component	cytoplasm	1	5	4803	64263	0.321868	0.321868	2.67595	P52210:ALDOB

## Sheet: Table S3
id	category	term	ListHits	ListTotal	PopHits	PopTotal	pvalue	padjust	Enrichment_score	proteins
GO:0005576	cellular_component	extracellular region	5	8	2262	64263	2.75627e-06	3.30752e-05	17.7561	A0A6P3TN75:TMPRSS11A,P68214:FGA,A0A6P7DTC9:ADAMTS13,B7TJ06:,W5PH03:FGL1
GO:0072574	biological_process	hepatocyte proliferation	1	8	5	64263	0.000622307	0.00373384	1606.58	W5PH03:FGL1
GO:0007596	biological_process	blood coagulation	1	8	83	64263	0.0102865	0.041146	96.7816	P68214:FGA
GO:0030198	biological_process	extracellular matrix organization	1	8	150	64263	0.0185224	0.0555673	53.5525	A0A6P7DTC9:ADAMTS13
GO:0007229	biological_process	integrin-mediated signaling pathway	1	8	261	64263	0.0320351	0.0646509	30.7773	A0A6P7DTC9:ADAMTS13
GO:0004867	molecular_function	serine-type endopeptidase inhibitor activity	1	8	310	64263	0.0379481	0.0646509	25.9125	W5PHP7:
GO:0002250	biological_process	adaptive immune response	1	8	345	64263	0.0421524	0.0646509	23.2837	P68214:FGA
GO:0004222	molecular_function	metalloendopeptidase activity	1	8	379	64263	0.0462211	0.0646509	21.1949	A0A6P7DTC9:ADAMTS13
GO:0045087	biological_process	innate immune response	1	8	398	64263	0.0484882	0.0646509	20.1831	P68214:FGA
GO:0004252	molecular_function	serine-type endopeptidase activity	1	8	528	64263	0.0638738	0.0766486	15.2138	A0A6P3TN75:TMPRSS11A
GO:0005887	cellular_component	integral component of plasma membrane	1	8	731	64263	0.0874639	0.0954151	10.9889	A0A6P3TN75:TMPRSS11A
GO:0005615	cellular_component	extracellular space	1	8	1401	64263	0.161673	0.161673	5.73367	W5PHP7:

## Sheet: Table S4
id	category	term	ListHits	ListTotal	PopHits	PopTotal	pvalue	padjust	Enrichment_score	proteins
GO:0002474	biological_process	antigen processing and presentation of peptide antigen via MHC class I	1	3	4	64263	0.000186724	0.00147038	5355.25	A0A6P7E9H3:B2M
GO:0042612	cellular_component	MHC class I protein complex	1	3	7	64263	0.000326752	0.00147038	3060.14	A0A6P7E9H3:B2M
GO:0030502	biological_process	negative regulation of bone mineralization	1	3	13	64263	0.000606768	0.0018203	1647.77	W5QH56:AHSG
GO:0001503	biological_process	ossification	1	3	54	64263	0.00251881	0.00470164	396.685	W5QH56:AHSG
GO:0004869	molecular_function	cysteine-type endopeptidase inhibitor activity	1	3	56	64263	0.00261202	0.00470164	382.518	W5QH56:AHSG
GO:0005794	cellular_component	Golgi apparatus	1	3	993	64263	0.0456445	0.0684667	21.572	W5QH56:AHSG
GO:0005615	cellular_component	extracellular space	1	3	1401	64263	0.0639886	0.0723891	15.2898	W5QH56:AHSG
GO:0006955	biological_process	immune response	1	3	1409	64263	0.0643459	0.0723891	15.203	A0A6P7E9H3:B2M
GO:0005576	cellular_component	extracellular region	1	3	2262	64263	0.101926	0.101926	9.46994	A0A6P7E9H3:B2M

## Sheet: Table S5
id	category	term	ListHits	ListTotal	PopHits	PopTotal	pvalue	padjust	Enrichment_score	proteins
GO:0061474	cellular_component	phagolysosome membrane	1	9	1	64263	0.000140049	0.00381151	7140.33	W5PEE9:LAMP1
GO:0043323	biological_process	positive regulation of natural killer cell degranulation	1	9	2	64263	0.000280082	0.00381151	3570.17	W5PEE9:LAMP1
GO:1902513	biological_process	regulation of organelle transport along microtubule	1	9	2	64263	0.000280082	0.00381151	3570.17	W5PEE9:LAMP1
GO:0043506	biological_process	regulation of JUN kinase activity	1	9	3	64263	0.000420096	0.00381151	2380.11	W5NT24:TNXB
GO:0072594	biological_process	establishment of protein localization to organelle	1	9	3	64263	0.000420096	0.00381151	2380.11	W5PEE9:LAMP1
GO:0101004	cellular_component	cytolytic granule membrane	1	9	4	64263	0.000560093	0.00381151	1785.08	W5PEE9:LAMP1
GO:0140507	biological_process	granzyme-mediated programmed cell death signaling pathway	1	9	4	64263	0.000560093	0.00381151	1785.08	W5PEE9:LAMP1
GO:0005638	cellular_component	lamin filament	1	9	5	64263	0.000700073	0.00381151	1428.07	W5Q9T3:LMNB1
GO:0072378	biological_process	blood coagulation, fibrin clot formation	1	9	5	64263	0.000700073	0.00381151	1428.07	W5PXX3:F13B
GO:0051015	molecular_function	actin filament binding	2	9	329	64263	0.000918627	0.00450127	43.4063	F2YQ13:GSN,A0A6P3TK65:LCP1
GO:0044754	cellular_component	autolysosome	1	9	8	64263	0.00111991	0.00498868	892.542	W5PEE9:LAMP1
GO:0090160	biological_process	Golgi to lysosome transport	1	9	10	64263	0.00139971	0.00571548	714.033	W5PEE9:LAMP1
GO:0006998	biological_process	nuclear envelope organization	1	9	13	64263	0.00181928	0.00685559	549.256	W5Q9T3:LMNB1
GO:0043274	molecular_function	phospholipase binding	1	9	14	64263	0.00195911	0.00685559	510.024	W5Q9T3:LMNB1
GO:0005509	molecular_function	calcium ion binding	3	9	1989	64263	0.00216172	0.00685559	10.7697	A0A836CX49:JEQ12_003710,F2YQ13:GSN,A0A6P3TK65:LCP1
GO:0005771	cellular_component	multivesicular body	1	9	16	64263	0.0022387	0.00685559	446.271	W5PEE9:LAMP1
GO:0001867	biological_process	complement activation, lectin pathway	1	9	17	64263	0.00237847	0.00685559	420.02	A0A836CX49:JEQ12_003710
GO:0006641	biological_process	triglyceride metabolic process	1	9	20	64263	0.00279768	0.0076159	357.017	W5NT24:TNXB
GO:0051014	biological_process	actin filament severing	1	9	22	64263	0.00307706	0.00793559	324.561	F2YQ13:GSN
GO:0000421	cellular_component	autophagosome membrane	1	9	29	64263	0.00405436	0.00993319	246.218	W5PEE9:LAMP1
GO:0045010	biological_process	actin nucleation	1	9	31	64263	0.00433344	0.0101113	230.333	F2YQ13:GSN
GO:0018149	biological_process	peptide cross-linking	1	9	36	64263	0.00503081	0.0107178	198.343	W5PXX3:F13B
GO:0051017	biological_process	actin filament bundle assembly	1	9	36	64263	0.00503081	0.0107178	198.343	A0A6P3TK65:LCP1
GO:0051016	biological_process	barbed-end actin filament capping	1	9	39	64263	0.00544903	0.0111251	183.085	F2YQ13:GSN
GO:0030199	biological_process	collagen fibril organization	1	9	41	64263	0.00572775	0.0112264	174.154	W5NT24:TNXB
GO:0005637	cellular_component	nuclear inner membrane	1	9	43	64263	0.00600641	0.0113198	166.054	W5Q9T3:LMNB1
GO:0005518	molecular_function	collagen binding	1	9	54	64263	0.00753777	0.0136797	132.228	W5NT24:TNXB
GO:0006631	biological_process	fatty acid metabolic process	1	9	61	64263	0.00851118	0.014381	117.055	W5NT24:TNXB
GO:0016363	cellular_component	nuclear matrix	1	9	61	64263	0.00851118	0.014381	117.055	W5Q9T3:LMNB1
GO:0042470	cellular_component	melanosome	1	9	67	64263	0.00934486	0.0149904	106.572	W5PEE9:LAMP1
GO:0030030	biological_process	cell projection organization	1	9	68	64263	0.00948374	0.0149904	105.005	F2YQ13:GSN
GO:0042383	cellular_component	sarcolemma	1	9	88	64263	0.0122578	0.0187698	81.1402	W5PEE9:LAMP1
GO:0007160	biological_process	cell-matrix adhesion	1	9	91	64263	0.0126733	0.018818	78.4652	W5NT24:TNXB
GO:0008021	cellular_component	synaptic vesicle	1	9	95	64263	0.0132271	0.0190626	75.1614	W5PEE9:LAMP1
GO:0010008	cellular_component	endosome membrane	1	9	107	64263	0.0148868	0.0208415	66.7321	W5PEE9:LAMP1
GO:0098609	biological_process	cell-cell adhesion	1	9	113	64263	0.0157157	0.0213908	63.1888	W5NT24:TNXB
GO:0062023	cellular_component	collagen-containing extracellular matrix	1	9	126	64263	0.0175096	0.0227559	56.6693	W5NT24:TNXB
GO:0050821	biological_process	protein stabilization	1	9	127	64263	0.0176474	0.0227559	56.2231	W5PEE9:LAMP1
GO:1990837	molecular_function	sequence-specific double-stranded DNA binding	1	9	155	64263	0.0215007	0.0270137	46.0667	W5Q9T3:LMNB1
GO:0019899	molecular_function	enzyme binding	1	9	162	64263	0.022462	0.0275159	44.0761	W5PEE9:LAMP1
GO:0009897	cellular_component	external side of plasma membrane	1	9	169	64263	0.0234224	0.027646	42.2505	W5PEE9:LAMP1
GO:0019904	molecular_function	protein domain specific binding	1	9	171	64263	0.0236966	0.027646	41.7563	W5PEE9:LAMP1
GO:0008201	molecular_function	heparin binding	1	9	178	64263	0.0246559	0.0280963	40.1142	W5NT24:TNXB
GO:0048471	cellular_component	perinuclear region of cytoplasm	1	9	431	64263	0.0587706	0.0654491	16.5669	W5PEE9:LAMP1
GO:0004252	molecular_function	serine-type endopeptidase activity	1	9	528	64263	0.0715662	0.0779277	13.5234	A0A836CX49:JEQ12_003710
GO:0005615	cellular_component	extracellular space	1	9	1401	64263	0.179952	0.191688	5.0966	W5NT24:TNXB
GO:0005654	cellular_component	nucleoplasm	1	9	2104	64263	0.258896	0.269913	3.39369	W5Q9T3:LMNB1
GO:0005829	cellular_component	cytosol	1	9	2857	64263	0.335895	0.342892	2.49924	W5PEE9:LAMP1
GO:0016021	cellular_component	integral component of membrane	1	9	15826	64263	0.921501	0.921501	0.451177	W5PEE9:LAMP1

## Sheet: Table S6
id	Classification_level1	Classification_level2	term	ListHits	ListTotal	PopHits	PopTotal	pvalue	padjust	Enrichment_score	proteins
oas04146	Cellular Processes	Transport and catabolism	Peroxisome	2	5	277	33117	0.000685601	0.0164544	47.8224	A0A6P3EKV9:CAT,A0A6P3EPA4:ACAA1
oas00592	Metabolism	Lipid metabolism	alpha-Linolenic acid metabolism	1	5	100	33117	0.015008	0.064987	66.234	A0A6P3EPA4:ACAA1
oas00630	Metabolism	Carbohydrate metabolism	Glyoxylate and dicarboxylate metabolism	1	5	105	33117	0.0157536	0.064987	63.08	A0A6P3EKV9:CAT
oas01040	Metabolism	Lipid metabolism	Biosynthesis of unsaturated fatty acids	1	5	108	33117	0.0162008	0.064987	61.3278	A0A6P3EPA4:ACAA1
oas00030	Metabolism	Carbohydrate metabolism	Pentose phosphate pathway	1	5	124	33117	0.0185829	0.064987	53.4145	P52210:ALDOB
oas00051	Metabolism	Carbohydrate metabolism	Fructose and mannose metabolism	1	5	144	33117	0.0215541	0.064987	45.9958	P52210:ALDOB
oas00280	Metabolism	Amino acid metabolism	Valine, leucine and isoleucine degradation	1	5	162	33117	0.0242221	0.064987	40.8852	A0A6P3EPA4:ACAA1
oas00071	Metabolism	Lipid metabolism	Fatty acid degradation	1	5	163	33117	0.0243701	0.064987	40.6344	A0A6P3EPA4:ACAA1
oas00380	Metabolism	Amino acid metabolism	Tryptophan metabolism	1	5	163	33117	0.0243701	0.064987	40.6344	A0A6P3EKV9:CAT
oas00010	Metabolism	Carbohydrate metabolism	Glycolysis / Gluconeogenesis	1	5	256	33117	0.0380602	0.0913306	25.8727	P52210:ALDOB
oas04213	Organismal Systems	Aging	Longevity regulating pathway - multiple species	1	5	282	33117	0.0418599	0.0913306	23.4872	A0A6P3EKV9:CAT
oas03320	Organismal Systems	Endocrine system	PPAR signaling pathway	1	5	344	33117	0.0508722	0.101744	19.2541	A0A6P3EPA4:ACAA1
oas04211	Organismal Systems	Aging	Longevity regulating pathway	1	5	421	33117	0.0619705	0.114407	15.7325	A0A6P3EKV9:CAT
oas04066	Environmental Information Processing	Signal transduction	HIF-1 signaling pathway	1	5	539	33117	0.0787765	0.126495	12.2883	P52210:ALDOB
oas04068	Environmental Information Processing	Signal transduction	FoxO signaling pathway	1	5	541	33117	0.0790593	0.126495	12.2429	A0A6P3EKV9:CAT
oas05170	Human Diseases	Infectious disease: viral	Human immunodeficiency virus 1 infection	1	5	1088	33117	0.15383	0.21003	6.08768	A0A6P7E9H3:B2M
oas05208	Human Diseases	Cancer: overview	Chemical carcinogenesis - reactive oxygen species	1	5	1097	33117	0.155018	0.21003	6.03774	A0A6P3EKV9:CAT
oas05163	Human Diseases	Infectious disease: viral	Human cytomegalovirus infection	1	5	1116	33117	0.157523	0.21003	5.93495	A0A6P7E9H3:B2M
oas04612	Organismal Systems	Immune system	Antigen processing and presentation	1	5	1417	33117	0.196408	0.248095	4.67424	A0A6P7E9H3:B2M
oas05014	Human Diseases	Neurodegenerative disease	Amyotrophic lateral sclerosis (ALS)	1	5	1614	33117	0.221071	0.265285	4.10372	A0A6P3EKV9:CAT
oas05169	Human Diseases	Infectious disease: viral	Epstein-Barr virus infection	1	5	1965	33117	0.263511	0.298242	3.37069	A0A6P7E9H3:B2M
oas05166	Human Diseases	Infectious disease: viral	Human T-cell leukemia virus 1 infection	1	5	2095	33117	0.278751	0.298242	3.16153	A0A6P7E9H3:B2M
oas05022	Human Diseases	Neurodegenerative disease	Pathways of neurodegeneration - multiple diseases	1	5	2156	33117	0.285815	0.298242	3.07208	A0A6P3EKV9:CAT
oas05168	Human Diseases	Infectious disease: viral	Herpes simplex virus 1 infection	1	5	2554	33117	0.330556	0.330556	2.59334	A0A6P7E9H3:B2M

## Sheet: Table S7
id	Classification_level1	Classification_level2	term	ListHits	ListTotal	PopHits	PopTotal	pvalue	padjust	Enrichment_score	proteins
oas05100	Human Diseases	Infectious disease: bacterial	Bacterial invasion of epithelial cells	1	8	375	33117	0.0870867	0.278691	11.039	B7TJ06:Fibronectin
oas04512	Environmental Information Processing	Signaling molecules and interaction	ECM-receptor interaction	1	8	387	33117	0.0897603	0.278691	10.6967	B7TJ06:Fibronectin
oas05222	Human Diseases	Cancer: specific types	Small cell lung cancer	1	8	415	33117	0.0959719	0.278691	9.975	B7TJ06:Fibronectin
oas04933	Human Diseases	Endocrine and metabolic disease	AGE-RAGE signaling pathway in diabetic complications	1	8	455	33117	0.104781	0.278691	9.09808	B7TJ06:Fibronectin
oas05146	Human Diseases	Infectious disease: parasitic	Amoebiasis	1	8	507	33117	0.116121	0.278691	8.16494	B7TJ06:Fibronectin
oas05135	Human Diseases	Infectious disease: bacterial	Yersinia infection	1	8	676	33117	0.152112	0.295244	6.12371	B7TJ06:Fibronectin
oas04510	Cellular Processes	Cellular community - eukaryotes	Focal adhesion	1	8	905	33117	0.198833	0.295244	4.57417	B7TJ06:Fibronectin
oas04810	Cellular Processes	Cell motility	Regulation of actin cytoskeleton	1	8	942	33117	0.206166	0.295244	4.39451	B7TJ06:Fibronectin
oas05205	Human Diseases	Cancer: overview	Proteoglycans in cancer	1	8	1020	33117	0.221433	0.295244	4.05846	B7TJ06:Fibronectin
oas05165	Human Diseases	Infectious disease: viral	Human papillomavirus infection	1	8	1621	33117	0.330707	0.385618	2.55375	B7TJ06:Fibronectin
oas04151	Environmental Information Processing	Signal transduction	PI3K-Akt signaling pathway	1	8	1757	33117	0.353483	0.385618	2.35608	B7TJ06:Fibronectin
oas05200	Human Diseases	Cancer: overview	Pathways in cancer	1	8	2361	33117	0.446646	0.446646	1.75334	B7TJ06:Fibronectin

## Sheet: Table S8
id	Classification_level1	Classification_level2	term	ListHits	ListTotal	PopHits	PopTotal	pvalue	padjust	Enrichment_score	proteins
oas05170	Human Diseases	Infectious disease: viral	Human immunodeficiency virus 1 infection	1	3	1088	33117	0.0953599	0.213641	10.1461	A0A6P7E9H3:B2M
oas05163	Human Diseases	Infectious disease: viral	Human cytomegalovirus infection	1	3	1116	33117	0.0977304	0.213641	9.89158	A0A6P7E9H3:B2M
oas04612	Organismal Systems	Immune system	Antigen processing and presentation	1	3	1417	33117	0.122953	0.213641	7.7904	A0A6P7E9H3:B2M
oas05169	Human Diseases	Infectious disease: viral	Epstein-Barr virus infection	1	3	1965	33117	0.167657	0.213641	5.61781	A0A6P7E9H3:B2M
oas05166	Human Diseases	Infectious disease: viral	Human T-cell leukemia virus 1 infection	1	3	2095	33117	0.178034	0.213641	5.26921	A0A6P7E9H3:B2M
oas05168	Human Diseases	Infectious disease: viral	Herpes simplex virus 1 infection	1	3	2554	33117	0.213983	0.213983	4.32224	A0A6P7E9H3:B2M

## Sheet: Table S9
id	Classification_level1	Classification_level2	term	ListHits	ListTotal	PopHits	PopTotal	pvalue	padjust	Enrichment_score	proteins
oas04610	Organismal Systems	Immune system	Complement and coagulation cascades	1	9	341	33117	0.0889552	0.352479	10.7908	W5PXX3:F13B
oas04666	Organismal Systems	Immune system	Fc gamma R-mediated phagocytosis	1	9	385	33117	0.0999048	0.352479	9.55758	F2YQ13:GSN
oas04512	Environmental Information Processing	Signaling molecules and interaction	ECM-receptor interaction	1	9	387	33117	0.1004	0.352479	9.50818	W5NT24:TNXB
oas04142	Cellular Processes	Transport and catabolism	Lysosome	1	9	516	33117	0.131816	0.352479	7.13114	W5PEE9:LAMP1
oas04210	Cellular Processes	Cell growth and death	Apoptosis	1	9	569	33117	0.144438	0.352479	6.4669	W5Q9T3:LMNB1
oas04140	Cellular Processes	Transport and catabolism	Autophagy - animal	1	9	578	33117	0.146565	0.352479	6.36621	W5PEE9:LAMP1
oas05206	Human Diseases	Cancer: overview	MicroRNAs in cancer	1	9	730	33117	0.181786	0.352479	5.04064	W5NT24:TNXB
oas04510	Cellular Processes	Cellular community - eukaryotes	Focal adhesion	1	9	905	33117	0.220732	0.352479	4.06593	W5NT24:TNXB
oas04810	Cellular Processes	Cell motility	Regulation of actin cytoskeleton	1	9	942	33117	0.228752	0.352479	3.90623	F2YQ13:GSN
oas05203	Human Diseases	Cancer: overview	Viral carcinogenesis	1	9	971	33117	0.234986	0.352479	3.78956	F2YQ13:GSN
oas05171	Human Diseases	Infectious disease: viral	Coronavirus disease - COVID-19	1	9	1247	33117	0.292117	0.387792	2.95082	W5PXX3:F13B
oas05165	Human Diseases	Infectious disease: viral	Human papillomavirus infection	1	9	1621	33117	0.363475	0.387792	2.27	W5NT24:TNXB
oas05152	Human Diseases	Infectious disease: bacterial	Tuberculosis	1	9	1739	33117	0.384622	0.387792	2.11597	W5PEE9:LAMP1
oas04145	Cellular Processes	Transport and catabolism	Phagosome	1	9	1751	33117	0.386737	0.387792	2.10147	W5PEE9:LAMP1
oas04151	Environmental Information Processing	Signal transduction	PI3K-Akt signaling pathway	1	9	1757	33117	0.387792	0.387792	2.09429	W5NT24:TNXB
